# Supplementary material for: Artificial intelligence driven design of catalysts and materials for ring opening polymerization using a domain-specific language
Source: Nat Commun. 2023 Jun 21;14:3686. doi: 10.1038/s41467-023-39396-3 (PMC10284867; doi:10.1038/s41467-023-39396-3)
Supplement: Supplementary file 3 — Source Data [file 41467_2023_39396_MOESM3_ESM.zip]

Archive with 14 entries (14 files):
- fig_4b_mw_test.csv
- __MACOSX/._fig_4b_mw_test.csv
- fig_4b_pdi_test.csv
- __MACOSX/._fig_4b_pdi_test.csv
- fig_4b_conv_test.csv
- __MACOSX/._fig_4b_conv_test.csv
- figure_6_8_data.xlsx
- __MACOSX/._figure_6_8_data.xlsx
- figure_4c_data.json
- __MACOSX/._figure_4c_data.json
- figure_7.csv
- figure_3b_data.json
- figure_9a_data.json
- figure_9b_data.json
