# Supplementary material for: Artificial intelligence driven design of catalysts and materials for ring opening polymerization using a domain-specific language
Source: Nat Commun. 2023 Jun 21;14:3686. doi: 10.1038/s41467-023-39396-3 (PMC10284867; doi:10.1038/s41467-023-39396-3)
Supplement: Supplementary file 3 — Source Data [file 41467_2023_39396_MOESM3_ESM.zip › fig_4b_mw_test.csv]

	MolwtLabel	MolwtGreedy
0	27535.137	25978.314
1	19419.121	4772.989
2	3155.353	1387.943
3	33000.806	32576.738
4	1980.787	1343.783
5	19927.989	8323.755
6	22826.612	20986.078
7	12269.527	6426.586
8	25978.314	24038.605
9	43580.177	15994.671
10	24194.56	62598.454
11	5091.845	5225.274
12	8111.205	41651.406
13	17397.446	31134.957
14	7702.25	20986.078
15	1549.229	5946.735
16	8216.793	3387.983
17	7904.083	16953.196
18	9721.263	7457.19
19	4276.085	4359.852
20	27006.096	26832.018
21	21957.89	27357.648
22	16520.291	6990.214
23	36598.236	5327.636
24	6303.11	2328.357
25	3982.476	3614.315
26	22974.704	26832.018
27	7266.768	8597.292
28	37074.654	17969.164
29	7313.913	4681.284
30	12920.985	4772.989
31	22826.612	26832.018
32	3387.983	4276.085
33	14896.426	25151.772
34	23123.758	15789.136
35	2845.197	4331.749
36	2826.858	2532.561
37	8058.922	11353.405
38	3544.872	4086.834
39	7173.389	3322.889
40	17063.184	23576.744
41	3806.219	62598.454
42	23883.655	6767.809
43	34753.004	10505.686
44	7313.913	5908.403
45	7752.22	7361.364
46	12920.985	13174.103
