# Supplementary material for: Artificial intelligence driven design of catalysts and materials for ring opening polymerization using a domain-specific language
Source: Nat Commun. 2023 Jun 21;14:3686. doi: 10.1038/s41467-023-39396-3 (PMC10284867; doi:10.1038/s41467-023-39396-3)
Supplement: Supplementary file 3 — Source Data [file 41467_2023_39396_MOESM3_ESM.zip › fig_4b_pdi_test.csv]

	PdiGreedy	PdiLabel
0	1.07	1.08
1	1.161	1.201
2	1.13	1.12
3	1.06	1.04
4	1.141	1.1
5	1.06	1.05
6	1.201	1.1
7	1.028	1.04
8	1.399	1.12
9	1.125	1.1
10	1.11	1.191
11	1.12	1.201
12	1.201	1.04
13	2.145	1.821
14	1.191	1.05
15	1.419	1.08
16	1.477	1.301
17	1.161	1.1
18	1.11	1.08
19	1.161	1.13
20	1.06	1.06
21	1.06	1.05
22	1.05	1.12
23	1.06	1.07
24	1.261	1.339
25	1.171	1.151
26	1.06	1.07
27	1.156	1.191
28	1.13	1.459
29	1.321	1.419
30	1.13	1.211
31	1.06	1.06
32	1.62	1.811
33	1.06	1.05
34	1.349	1.299
35	1.409	1.329
36	1.831	1.241
37	1.54	1.59
38	1.055	1.201
39	1.281	1.429
40	1.06	1.07
41	1.11	1.06
42	1.909	1.76
43	1.018	1.018
44	1.028	1.028
45	1.105	1.261
46	1.07	1.08
