# Supplementary material for: Artificial intelligence driven design of catalysts and materials for ring opening polymerization using a domain-specific language
Source: Nat Commun. 2023 Jun 21;14:3686. doi: 10.1038/s41467-023-39396-3 (PMC10284867; doi:10.1038/s41467-023-39396-3)
Supplement: Supplementary file 3 — Source Data [file 41467_2023_39396_MOESM3_ESM.zip › fig_4b_conv_test.csv]

	ConvLabel	ConvGreedy
0	0.95	0.27
1	0.9	0.6
2	0.26	0.14
3	0.7	0.45
4	0.14	0.14
5	0.9	0.95
6	0.95	0.94
7	0.95	0.87
8	0.9	0.95
9	0.95	0.53
10	0.99	0.95
11	0.92	0.89
12	0.78	0.98
13	0.93	0.86
14	0.78	0.94
15	0.16	0.32
16	0.99	0.91
17	0.7	0.52
18	0.99	0.92
19	0.98	0.99
20	0.99	0.98
21	0.82	0.99
22	0.77	0.88
23	0.9	0.93
24	0.57	0.2
25	0.82	0.94
26	0.99	0.99
27	0.27	0.25
28	0.99	0.5
29	0.91	0.91
30	0.95	0.95
31	0.94	0.99
32	0.95	0.95
33	0.95	0.99
34	0.95	0.93
35	0.71	0.56
36	0.95	0.99
37	0.0	0.0
38	0.61	0.31
39	0.48	0.26
40	0.95	0.99
41	0.9	0.95
42	0.86	0.85
43	0.94	0.92
44	0.74	0.92
45	0.9	0.96
46	0.92	0.95
