# Supplementary material for: Artificial intelligence driven design of catalysts and materials for ring opening polymerization using a domain-specific language
Source: Nat Commun. 2023 Jun 21;14:3686. doi: 10.1038/s41467-023-39396-3 (PMC10284867; doi:10.1038/s41467-023-39396-3)
Supplement: Supplementary file 3 — Source Data [file 41467_2023_39396_MOESM3_ESM.zip › figure_6_8_data.xlsx]

## Sheet: Figure 6
Catalyst 5d				Catalyst 5c
Conversion	Dispersity	Mn, GPC (g mol^-1)		Conversion	Dispersity	Mn, GPMn, GPC (g mol^-1)C
0.84	1.06	19273		0.81	1.15	9501
0.77	1.07	17143		0.77	1.08	10258
0.52	1.12	11197		0.6	1.08	8794
0.34	1.1	8143		0.37	1.13	4619
0		0		0.26	1.1	3373
				0.16	1.15	2814
				0		0

## Sheet: Figure 8c
Time (RI, min)	RI	Time (UV, min)	UV
20.0167	0.0042605	20.025	0.000124726
20.0333	0.0042605	20.0417	0.000133078
20.05	0.0042605	20.0583	0.000129654
20.0667	0.0042605	20.075	0.000125291
20.0833	0.00365186	20.0917	0.00012135
20.1	0.00365186	20.1083	0.000113747
20.1167	0.00365186	20.125	0.000119941
20.1333	0.00365186	20.1417	0.000132288
20.15	0.00365186	20.1583	0.000136941
20.1667	0.00365186	20.175	0.000132349
20.1833	0.00365186	20.1917	0.000126717
20.2	0.00365186	20.2083	0.000129056
20.2167	0.0042605	20.225	0.000124263
20.2333	0.0042605	20.2417	0.000109761
20.25	0.0042605	20.2583	0.000103006
20.2667	0.0042605	20.275	0.000109667
20.2833	0.0042605	20.2917	0.000126606
20.3	0.0042605	20.3083	0.000130223
20.3167	0.0042605	20.325	0.000127884
20.3333	0.0042605	20.3417	0.000127278
20.35	0.0042605	20.3583	0.000123849
20.3667	0.0042605	20.375	0.000120138
20.3833	0.0042605	20.3917	0.0001153
20.4	0.0042605	20.4083	0.000114263
20.4167	0.0042605	20.425	0.000113698
20.4333	0.0042605	20.4417	0.00011675
20.45	0.0042605	20.4583	0.000120928
20.4667	0.0042605	20.475	0.000120228
20.4833	0.0042605	20.4917	0.000122342
20.5	0.0042605	20.5083	0.000129006
20.5167	0.0042605	20.525	0.000133795
20.5333	0.0042605	20.5417	0.000133095
20.55	0.0042605	20.5583	0.000137462
20.5667	0.0042605	20.575	0.000149751
20.5833	0.0042605	20.5917	0.00015669
20.6	0.0042605	20.6083	0.00015472
20.6167	0.0042605	20.625	0.000150927
20.6333	0.0042605	20.6417	0.000148072
20.65	0.0042605	20.6583	0.000145958
20.6667	0.0042605	20.675	0.000151586
20.6833	0.0042605	20.6917	0.000167259
20.7	0.0042605	20.7083	0.000180069
20.7167	0.0042605	20.725	0.000179082
20.7333	0.0042605	20.7417	0.000171008
20.75	0.0042605	20.7583	0.000158902
20.7667	0.0042605	20.775	0.000148579
20.7833	0.0042605	20.7917	0.000144778
20.8	0.0042605	20.8083	0.000150923
20.8167	0.0042605	20.825	0.000159648
20.8333	0.0042605	20.8417	0.000155379
20.85	0.0042605	20.8583	0.000144921
20.8667	0.0042605	20.875	0.000138826
20.8833	0.0042605	20.8917	0.000141026
20.9	0.0042605	20.9083	0.000147404
20.9167	0.0042605	20.925	0.000147731
20.9333	0.0042605	20.9417	0.000145339
20.95	0.0042605	20.9583	0.000149845
20.9667	0.0042605	20.975	0.000157305
20.9833	0.0042605	20.9917	0.00015463
21	0.0042605	21.0083	0.000142238
21.0167	0.0042605	21.025	0.00013407
21.0333	0.0042605	21.0417	0.000131583
21.05	0.0042605	21.0583	0.000129097
21.0667	0.0042605	21.075	0.000130178
21.0833	0.0042605	21.0917	0.000146232
21.1	0.0042605	21.1083	0.000163929
21.1167	0.0042605	21.125	0.000162426
21.1333	0.0042605	21.1417	0.000148293
21.15	0.0042605	21.1583	0.000136884
21.1667	0.0042605	21.175	0.000137642
21.1833	0.0042605	21.1917	0.000136102
21.2	0.0042605	21.2083	0.000135545
21.2167	0.0042605	21.225	0.000140051
21.2333	0.0042605	21.2417	0.000144598
21.25	0.0042605	21.2583	0.000144827
21.2667	0.0042605	21.275	0.000141304
21.2833	0.00486914	21.2917	0.000146044
21.3	0.0042605	21.3083	0.000146461
21.3167	0.0042605	21.325	0.000131862
21.3333	0.0042605	21.3417	0.00012332
21.35	0.0042605	21.3583	0.00013196
21.3667	0.0042605	21.375	0.000151344
21.3833	0.0042605	21.3917	0.000155945
21.4	0.0042605	21.4083	0.000145954
21.4167	0.0042605	21.425	0.000144127
21.4333	0.0042605	21.4417	0.000146048
21.45	0.0042605	21.4583	0.000143414
21.4667	0.0042605	21.475	0.000131583
21.4833	0.0042605	21.4917	0.000128814
21.5	0.0042605	21.5083	0.000129752
21.5167	0.0042605	21.525	0.000122804
21.5333	0.0042605	21.5417	0.000115295
21.55	0.00486914	21.5583	0.000119003
21.5667	0.00486914	21.575	0.000136323
21.5833	0.0042605	21.5917	0.00015064
21.6	0.0042605	21.6083	0.000152094
21.6167	0.0042605	21.625	0.000144958
21.6333	0.0042605	21.6417	0.000133033
21.65	0.0042605	21.6583	0.000130502
21.6667	0.0042605	21.675	0.000136327
21.6833	0.0042605	21.6917	0.000138584
21.7	0.0042605	21.7083	0.000140132
21.7167	0.0042605	21.725	0.000145294
21.7333	0.00486914	21.7417	0.000156092
21.75	0.00486914	21.7583	0.000161119
21.7667	0.00486914	21.775	0.000153852
21.7833	0.0042605	21.7917	0.000148174
21.8	0.0042605	21.8083	0.00015159
21.8167	0.00486914	21.825	0.000156322
21.8333	0.0042605	21.8417	0.000158386
21.85	0.0042605	21.8583	0.000152246
21.8667	0.0042605	21.875	0.000152057
21.8833	0.00486914	21.8917	0.000161905
21.9	0.0042605	21.9083	0.000170541
21.9167	0.0042605	21.925	0.00017256
21.9333	0.0042605	21.9417	0.000164158
21.95	0.0042605	21.9583	0.000161156
21.9667	0.0042605	21.975	0.000165998
21.9833	0.0042605	21.9917	0.000168726
22	0.00486914	22.0083	0.000166047
22.0167	0.00486914	22.025	0.000163413
22.0333	0.00486914	22.0417	0.000163691
22.05	0.0042605	22.0583	0.000164867
22.0667	0.0042605	22.075	0.000166043
22.0833	0.00486914	22.0917	0.000169705
22.1	0.00486914	22.1083	0.000173978
22.1167	0.00486914	22.125	0.000165719
22.1333	0.00486914	22.1417	0.000152721
22.15	0.00486914	22.1583	0.000148354
22.1667	0.00486914	22.175	0.000158022
22.1833	0.0042605	22.1917	0.000168165
22.2	0.0042605	22.2083	0.000170045
22.2167	0.00486914	22.225	0.000171172
22.2333	0.00486914	22.2417	0.000176939
22.25	0.0042605	22.2583	0.000188196
22.2667	0.0042605	22.275	0.000188053
22.2833	0.0042605	22.2917	0.000181949
22.3	0.0042605	22.3083	0.000175055
22.3167	0.0042605	22.325	0.000169426
22.3333	0.00486914	22.3417	0.000166796
22.35	0.00486914	22.3583	0.000159943
22.3667	0.0042605	22.375	0.000157551
22.3833	0.0042605	22.3917	0.000162815
22.4	0.00486914	22.4083	0.000169623
22.4167	0.00486914	22.425	0.000173797
22.4333	0.00486914	22.4417	0.000174547
22.45	0.0042605	22.4583	0.000168636
22.4667	0.00486914	22.475	0.000163896
22.4833	0.00486914	22.4917	0.00016474
22.5	0.00486914	22.5083	0.000172954
22.5167	0.00486914	22.525	0.000183609
22.5333	0.00486914	22.5417	0.000188676
22.55	0.00486914	22.5583	0.000194399
22.5667	0.00486914	22.575	0.000197876
22.5833	0.00486914	22.5917	0.000192908
22.6	0.00486914	22.6083	0.000182675
22.6167	0.00486914	22.625	0.000175534
22.6333	0.00486914	22.6417	0.00018079
22.65	0.00486914	22.6583	0.000190413
22.6667	0.00486914	22.675	0.000191679
22.6833	0.00486914	22.6917	0.000185759
22.7	0.00486914	22.7083	0.000182658
22.7167	0.00486914	22.725	0.000187729
22.7333	0.00486914	22.7417	0.000189847
22.75	0.00486914	22.7583	0.00018671
22.7667	0.00486914	22.775	0.000180798
22.7833	0.00486914	22.7917	0.000173761
22.8	0.00486914	22.8083	0.000168222
22.8167	0.00486914	22.825	0.000165449
22.8333	0.00486914	22.8417	0.000169807
22.85	0.00486914	22.8583	0.000175203
22.8667	0.00486914	22.875	0.000176894
22.8833	0.0042605	22.8917	0.000178398
22.9	0.0042605	22.9083	0.00018478
22.9167	0.00486914	22.925	0.00018938
22.9333	0.00486914	22.9417	0.00018666
22.95	0.00486914	22.9583	0.000181876
22.9667	0.00486914	22.975	0.000184411
22.9833	0.00486914	22.9917	0.00018929
23	0.00486914	23.0083	0.000186894
23.0167	0.00486914	23.025	0.000182998
23.0333	0.00486914	23.0417	0.000180843
23.05	0.00486914	23.0583	0.000182118
23.0667	0.00486914	23.075	0.000181278
23.0833	0.00486914	23.0917	0.000178464
23.1	0.00486914	23.1083	0.000179451
23.1167	0.00486914	23.125	0.000184469
23.1333	0.00486914	23.1417	0.000192535
23.15	0.00486914	23.1583	0.000191732
23.1667	0.00486914	23.175	0.000190273
23.1833	0.0042605	23.1917	0.0001914
23.2	0.00486914	23.2083	0.000197876
23.2167	0.0042605	23.225	0.000200646
23.2333	0.00486914	23.2417	0.00020013
23.25	0.00486914	23.2583	0.000201633
23.2667	0.00486914	23.275	0.000208765
23.2833	0.00486914	23.2917	0.000214537
23.3	0.00486914	23.3083	0.00020951
23.3167	0.00486914	23.325	0.000203312
23.3333	0.00486914	23.3417	0.000193977
23.35	0.0042605	23.3583	0.000191355
23.3667	0.00486914	23.375	0.000192396
23.3833	0.00486914	23.3917	0.000196431
23.4	0.00486914	23.4083	0.000192158
23.4167	0.00486914	23.425	0.000175358
23.4333	0.00486914	23.4417	0.000168087
23.45	0.00486914	23.4583	0.000177005
23.4667	0.00486914	23.475	0.000189958
23.4833	0.00486914	23.4917	0.000193334
23.5	0.00486914	23.5083	0.000188074
23.5167	0.00486914	23.525	0.000185772
23.5333	0.00486914	23.5417	0.000193092
23.55	0.00486914	23.5583	0.000205529
23.5667	0.00486914	23.575	0.000213881
23.5833	0.00486914	23.5917	0.000209519
23.6	0.00486914	23.6083	0.000202248
23.6167	0.00486914	23.625	0.000201592
23.6333	0.00486914	23.6417	0.000205766
23.65	0.00486914	23.6583	0.000203747
23.6667	0.00486914	23.675	0.000194124
23.6833	0.00547778	23.6917	0.000190372
23.7	0.00547778	23.7083	0.000192391
23.7167	0.00547778	23.725	0.000201592
23.7333	0.00547778	23.7417	0.000204689
23.75	0.00486914	23.7583	0.000200556
23.7667	0.0042605	23.775	0.000197553
23.7833	0.0042605	23.7917	0.000195353
23.8	0.00486914	23.8083	0.000202444
23.8167	0.00486914	23.825	0.000204464
23.8333	0.00486914	23.8417	0.000202584
23.85	0.00486914	23.8583	0.000195959
23.8667	0.00486914	23.875	0.000189807
23.8833	0.00486914	23.8917	0.000192621
23.9	0.0042605	23.9083	0.000196705
23.9167	0.0042605	23.925	0.000201023
23.9333	0.0042605	23.9417	0.000192998
23.95	0.00486914	23.9583	0.000183428
23.9667	0.00547778	23.975	0.000178549
23.9833	0.00547778	23.9917	0.000176669
24	0.00486914	24.0083	0.000187603
24.0167	0.00486914	24.025	0.000200134
24.0333	0.00486914	24.0417	0.000216798
24.05	0.00486914	24.0583	0.000224872
24.0667	0.00486914	24.075	0.000217314
24.0833	0.00486914	24.0917	0.00020924
24.1	0.00486914	24.1083	0.000203141
24.1167	0.00486914	24.125	0.000198307
24.1333	0.00486914	24.1417	0.00019192
24.15	0.00486914	24.1583	0.000186849
24.1667	0.00486914	24.175	0.000192629
24.1833	0.00486914	24.1917	0.000199397
24.2	0.00486914	24.2083	0.000206533
24.2167	0.00486914	24.225	0.000210096
24.2333	0.00486914	24.2417	0.000210187
24.25	0.00486914	24.2583	0.000205631
24.2667	0.00486914	24.275	0.000206094
24.2833	0.00486914	24.2917	0.00021144
24.3	0.00486914	24.3083	0.000210174
24.3167	0.00486914	24.325	0.000206614
24.3333	0.00486914	24.3417	0.00020582
24.35	0.00486914	24.3583	0.00020779
24.3667	0.00486914	24.375	0.000204927
24.3833	0.00547778	24.3917	0.000204792
24.4	0.00547778	24.4083	0.000213292
24.4167	0.00547778	24.425	0.000222628
24.4333	0.00547778	24.4417	0.000226237
24.45	0.00547778	24.4583	0.000225298
24.4667	0.00547778	24.475	0.000222959
24.4833	0.00547778	24.4917	0.000225356
24.5	0.00547778	24.5083	0.000230046
24.5167	0.00547778	24.525	0.000236519
24.5333	0.00547778	24.5417	0.00023633
24.55	0.00547778	24.5583	0.000232156
24.5667	0.00547778	24.575	0.000227232
24.5833	0.00547778	24.5917	0.000224328
24.6	0.00547778	24.6083	0.000221841
24.6167	0.00547778	24.625	0.00021278
24.6333	0.00547778	24.6417	0.000206717
24.65	0.00547778	24.6583	0.000208261
24.6667	0.00547778	24.675	0.000218216
24.6833	0.00547778	24.6917	0.000227654
24.7	0.00547778	24.7083	0.000227564
24.7167	0.00547778	24.725	0.000226392
24.7333	0.00547778	24.7417	0.000218744
24.75	0.00547778	24.7583	0.000209314
24.7667	0.00547778	24.775	0.000205185
24.7833	0.00547778	24.7917	0.00021251
24.8	0.00608643	24.8083	0.000231144
24.8167	0.00608643	24.825	0.00024386
24.8333	0.00547778	24.8417	0.00024742
24.85	0.00547778	24.8583	0.000244503
24.8667	0.00547778	24.875	0.000245252
24.8833	0.00547778	24.8917	0.000247227
24.9	0.00547778	24.9083	0.000245212
24.9167	0.00547778	24.925	0.000243569
24.9333	0.00547778	24.9417	0.000240898
24.95	0.00547778	24.9583	0.000239825
24.9667	0.00608643	24.975	0.00024302
24.9833	0.00547778	24.9917	0.000246396
25	0.00547778	25.0083	0.000240755
25.0167	0.00608643	25.025	0.000234364
25.0333	0.00608643	25.0417	0.00023708
25.05	0.00608643	25.0583	0.000247968
25.0667	0.00608643	25.075	0.000254781
25.0833	0.00608643	25.0917	0.000255354
25.1	0.00608643	25.1083	0.000256391
25.1167	0.00608643	25.125	0.000250664
25.1333	0.00608643	25.1417	0.000244609
25.15	0.00608643	25.1583	0.000241795
25.1667	0.00608643	25.175	0.000250431
25.1833	0.00608643	25.1917	0.000262446
25.2	0.00608643	25.2083	0.00026775
25.2167	0.00669507	25.225	0.000265403
25.2333	0.00608643	25.2417	0.000254933
25.25	0.00608643	25.2583	0.000243385
25.2667	0.00608643	25.275	0.000235691
25.2833	0.00608643	25.2917	0.000244425
25.3	0.00608643	25.3083	0.000262777
25.3167	0.00608643	25.325	0.00027503
25.3333	0.00608643	25.3417	0.000275972
25.35	0.00669507	25.3583	0.000272076
25.3667	0.00608643	25.375	0.000262876
25.3833	0.00669507	25.3917	0.000258181
25.4	0.00669507	25.4083	0.000259545
25.4167	0.00669507	25.425	0.000263302
25.4333	0.00669507	25.4417	0.000269029
25.45	0.00669507	25.4583	0.000272974
25.4667	0.00669507	25.475	0.000283444
25.4833	0.00669507	25.4917	0.000291801
25.5	0.00669507	25.5083	0.000293395
25.5167	0.00730371	25.525	0.000293063
25.5333	0.00730371	25.5417	0.000291043
25.55	0.00730371	25.5583	0.000294472
25.5667	0.00730371	25.575	0.000300715
25.5833	0.00730371	25.5917	0.000306864
25.6	0.00730371	25.6083	0.00030799
25.6167	0.00730371	25.625	0.000307146
25.6333	0.00730371	25.6417	0.00029922
25.65	0.00730371	25.6583	0.000293829
25.6667	0.00730371	25.675	0.000303452
25.6833	0.00730371	25.6917	0.00031842
25.7	0.00730371	25.7083	0.00032513
25.7167	0.00730371	25.725	0.00031636
25.7333	0.00730371	25.7417	0.000309326
25.75	0.00730371	25.7583	0.000314066
25.7667	0.00730371	25.775	0.000323168
25.7833	0.00791236	25.7917	0.000330161
25.8	0.00791236	25.8083	0.00033157
25.8167	0.00791236	25.825	0.00032885
25.8333	0.00791236	25.8417	0.000323971
25.85	0.00791236	25.8583	0.000318482
25.8667	0.00791236	25.875	0.000318158
25.8833	0.00791236	25.8917	0.000322619
25.9	0.00791236	25.9083	0.000324168
25.9167	0.00791236	25.925	0.000316888
25.9333	0.00791236	25.9417	0.000309092
25.95	0.00791236	25.9583	0.000315147
25.9667	0.00791236	25.975	0.000330873
25.9833	0.00791236	25.9917	0.000340967
26	0.00791236	26.0083	0.000345379
26.0167	0.00791236	26.025	0.000346928
26.0333	0.00791236	26.0417	0.000349418
26.05	0.00791236	26.0583	0.000346514
26.0667	0.00791236	26.075	0.000342151
26.0833	0.00791236	26.0917	0.0003437
26.1	0.00791236	26.1083	0.000349144
26.1167	0.00791236	26.125	0.000359938
26.1333	0.00791236	26.1417	0.000370683
26.15	0.00791236	26.1583	0.000381756
26.1667	0.00791236	26.175	0.000382268
26.1833	0.00791236	26.1917	0.000379404
26.2	0.00791236	26.2083	0.000378843
26.2167	0.00791236	26.225	0.000376307
26.2333	0.00791236	26.2417	0.000379826
26.25	0.00791236	26.2583	0.000378798
26.2667	0.008521	26.275	0.000380453
26.2833	0.008521	26.2917	0.000382997
26.3	0.008521	26.3083	0.000389474
26.3167	0.008521	26.325	0.000400829
26.3333	0.008521	26.3417	0.00040674
26.35	0.008521	26.3583	0.000407633
26.3667	0.008521	26.375	0.000400313
26.3833	0.008521	26.3917	0.000391538
26.4	0.008521	26.4083	0.0003921
26.4167	0.008521	26.425	0.000399227
26.4333	0.008521	26.4417	0.000408518
26.45	0.00791236	26.4583	0.000417858
26.4667	0.00791236	26.475	0.000424105
26.4833	0.008521	26.4917	0.000422893
26.5	0.00791236	26.5083	0.000416146
26.5167	0.00791236	26.525	0.000418641
26.5333	0.008521	26.5417	0.000430746
26.55	0.008521	26.5583	0.000443932
26.5667	0.008521	26.575	0.000452855
26.5833	0.008521	26.5917	0.000461072
26.6	0.008521	26.6083	0.000467127
26.6167	0.008521	26.625	0.000465763
26.6333	0.008521	26.6417	0.000465718
26.65	0.008521	26.6583	0.000473276
26.6667	0.008521	26.675	0.000484119
26.6833	0.008521	26.6917	0.000488297
26.7	0.008521	26.7083	0.000488904
26.7167	0.008521	26.725	0.000493311
26.7333	0.008521	26.7417	0.000496085
26.75	0.008521	26.7583	0.000498256
26.7667	0.008521	26.775	0.000501644
26.7833	0.008521	26.7917	0.000512627
26.8	0.008521	26.8083	0.000526706
26.8167	0.00912964	26.825	0.000536423
26.8333	0.00912964	26.8417	0.000538545
26.85	0.00912964	26.8583	0.000531425
26.8667	0.00912964	26.875	0.000530451
26.8833	0.00912964	26.8917	0.000543449
26.9	0.00912964	26.9083	0.000560338
26.9167	0.00912964	26.925	0.000570195
26.9333	0.00912964	26.9417	0.00057536
26.95	0.00912964	26.9583	0.00058926
26.9667	0.00912964	26.975	0.000601422
26.9833	0.00912964	26.9917	0.000601807
27	0.00912964	27.0083	0.00059989
27.0167	0.00912964	27.025	0.000606932
27.0333	0.00912964	27.0417	0.000631101
27.05	0.00912964	27.0583	0.000656962
27.0667	0.00912964	27.075	0.000677674
27.0833	0.00973828	27.0917	0.000704023
27.1	0.00973828	27.1083	0.000735758
27.1167	0.00973828	27.125	0.000770767
27.1333	0.00973828	27.1417	0.000786956
27.15	0.00973828	27.1583	0.000795178
27.1667	0.00973828	27.175	0.000810634
27.1833	0.00973828	27.1917	0.000837732
27.2	0.00973828	27.2083	0.000870791
27.2167	0.0103469	27.225	0.00089512
27.2333	0.0103469	27.2417	0.000920383
27.25	0.0103469	27.2583	0.000943717
27.2667	0.0103469	27.275	0.000976345
27.2833	0.0103469	27.2917	0.00101583
27.3	0.0103469	27.3083	0.00104599
27.3167	0.0103469	27.325	0.00107647
27.3333	0.0103469	27.3417	0.00111699
27.35	0.0109556	27.3583	0.00117219
27.3667	0.0109556	27.375	0.00122661
27.3833	0.0109556	27.3917	0.00126869
27.4	0.0109556	27.4083	0.0013173
27.4167	0.0109556	27.425	0.00136243
27.4333	0.0109556	27.4417	0.00141427
27.45	0.0109556	27.4583	0.00148164
27.4667	0.0109556	27.475	0.0015593
27.4833	0.0115642	27.4917	0.00164202
27.5	0.0115642	27.5083	0.00171085
27.5167	0.0115642	27.525	0.00178101
27.5333	0.0115642	27.5417	0.00185469
27.55	0.0115642	27.5583	0.00193758
27.5667	0.0115642	27.575	0.0020382
27.5833	0.0121729	27.5917	0.00214623
27.6	0.0121729	27.6083	0.00225897
27.6167	0.0121729	27.625	0.00237297
27.6333	0.0121729	27.6417	0.00248863
27.65	0.0127815	27.6583	0.00261123
27.6667	0.0127815	27.675	0.00274284
27.6833	0.0127815	27.6917	0.00288446
27.7	0.0133901	27.7083	0.00303847
27.7167	0.0133901	27.725	0.00319911
27.7333	0.0133901	27.7417	0.00336753
27.75	0.0133901	27.7583	0.00354488
27.7667	0.0139988	27.775	0.00373599
27.7833	0.0139988	27.7917	0.00394297
27.8	0.0139988	27.8083	0.00415356
27.8167	0.0146074	27.825	0.00437396
27.8333	0.0146074	27.8417	0.00461217
27.85	0.0146074	27.8583	0.00485826
27.8667	0.0152161	27.875	0.00511088
27.8833	0.0152161	27.8917	0.00537261
27.9	0.0158247	27.9083	0.00565222
27.9167	0.0158247	27.925	0.00594405
27.9333	0.0164334	27.9417	0.00624917
27.95	0.0164334	27.9583	0.00657955
27.9667	0.017042	27.975	0.00693298
27.9833	0.017042	27.9917	0.0073026
28	0.0176506	28.0083	0.00768627
28.0167	0.0182593	28.025	0.00808473
28.0333	0.0188679	28.0417	0.0084992
28.05	0.0188679	28.0583	0.00892969
28.0667	0.0194766	28.075	0.00938234
28.0833	0.0200852	28.0917	0.00986241
28.1	0.0200852	28.1083	0.0103643
28.1167	0.0206938	28.125	0.0108843
28.1333	0.0213025	28.1417	0.0114116
28.15	0.0219111	28.1583	0.0119643
28.1667	0.0225198	28.175	0.0125542
28.1833	0.0231284	28.1917	0.0131766
28.2	0.0237371	28.2083	0.0138244
28.2167	0.0243457	28.225	0.0144899
28.2333	0.0249544	28.2417	0.0151891
28.25	0.025563	28.2583	0.0159156
28.2667	0.0267803	28.275	0.0166582
28.2833	0.0279976	28.2917	0.0174237
28.3	0.0286062	28.3083	0.0182253
28.3167	0.0292149	28.325	0.019071
28.3333	0.0304321	28.3417	0.0199575
28.35	0.0310408	28.3583	0.0208695
28.3667	0.0316494	28.375	0.0218078
28.3833	0.0328667	28.3917	0.0227745
28.4	0.034084	28.4083	0.0237815
28.4167	0.0353013	28.425	0.0248334
28.4333	0.0365186	28.4417	0.025927
28.45	0.0371272	28.4583	0.0270614
28.4667	0.0383445	28.475	0.0282341
28.4833	0.0401704	28.4917	0.0294481
28.5	0.0413877	28.5083	0.0307073
28.5167	0.0419964	28.525	0.0320101
28.5333	0.0438223	28.5417	0.0333488
28.55	0.0450396	28.5583	0.0347281
28.5667	0.0462569	28.575	0.0361551
28.5833	0.0480828	28.5917	0.0376355
28.6	0.0493001	28.6083	0.0391645
28.6167	0.051126	28.625	0.0407464
28.6333	0.0529519	28.6417	0.0423857
28.65	0.0547779	28.6583	0.0440726
28.6667	0.0566038	28.675	0.0458114
28.6833	0.0584297	28.6917	0.047597
28.7	0.0602556	28.7083	0.0494371
28.7167	0.0614729	28.725	0.0513302
28.7333	0.0639075	28.7417	0.0532638
28.75	0.0663421	28.7583	0.0552544
28.7667	0.068168	28.775	0.0573019
28.7833	0.0699939	28.7917	0.0594057
28.8	0.0724285	28.8083	0.0615641
28.8167	0.0742544	28.825	0.0637794
28.8333	0.076689	28.8417	0.0660613
28.85	0.0791236	28.8583	0.0683972
28.8667	0.0815581	28.875	0.0707777
28.8833	0.0839927	28.8917	0.073213
28.9	0.0864273	28.9083	0.0757091
28.9167	0.0888618	28.925	0.0782598
28.9333	0.0919051	28.9417	0.0808586
28.95	0.0943396	28.9583	0.0835067
28.9667	0.0973828	28.975	0.0862138
28.9833	0.100426	28.9917	0.0889863
29	0.102861	29.0083	0.0918161
29.0167	0.105904	29.025	0.0946836
29.0333	0.108947	29.0417	0.0975937
29.05	0.11199	29.0583	0.100561
29.0667	0.115033	29.075	0.103601
29.0833	0.118685	29.0917	0.106708
29.1	0.121729	29.1083	0.109853
29.1167	0.12538	29.125	0.113035
29.1333	0.128424	29.1417	0.116272
29.15	0.132076	29.1583	0.119578
29.1667	0.135727	29.175	0.122942
29.1833	0.138771	29.1917	0.126353
29.2	0.143031	29.2083	0.129827
29.2167	0.146683	29.225	0.133384
29.2333	0.150335	29.2417	0.137018
29.25	0.154595	29.2583	0.140711
29.2667	0.158247	29.275	0.144456
29.2833	0.162508	29.2917	0.148273
29.3	0.166159	29.3083	0.152168
29.3167	0.17042	29.325	0.156153
29.3333	0.17468	29.3417	0.160217
29.35	0.17955	29.3583	0.164366
29.3667	0.18381	29.375	0.168596
29.3833	0.188071	29.3917	0.17293
29.4	0.19294	29.4083	0.177394
29.4167	0.1972	29.425	0.181969
29.4333	0.202069	29.4417	0.186651
29.45	0.206938	29.4583	0.191423
29.4667	0.211808	29.475	0.196317
29.4833	0.217285	29.4917	0.20135
29.5	0.222155	29.5083	0.206529
29.5167	0.227024	29.525	0.211865
29.5333	0.232502	29.5417	0.21734
29.55	0.237979	29.5583	0.222966
29.5667	0.243457	29.575	0.228755
29.5833	0.249544	29.5917	0.234718
29.6	0.255021	29.6083	0.240886
29.6167	0.261108	29.625	0.247262
29.6333	0.267194	29.6417	0.253845
29.65	0.273281	29.6583	0.260617
29.6667	0.279976	29.675	0.267564
29.6833	0.286671	29.6917	0.274715
29.7	0.292757	29.7083	0.282087
29.7167	0.300061	29.725	0.289701
29.7333	0.306756	29.7417	0.297549
29.75	0.31406	29.7583	0.305608
29.7667	0.321363	29.775	0.313882
29.7833	0.329276	29.7917	0.322404
29.8	0.336579	29.8083	0.331212
29.8167	0.344492	29.825	0.340284
29.8333	0.352404	29.8417	0.349599
29.85	0.360925	29.8583	0.359153
29.8667	0.369446	29.875	0.368944
29.8833	0.377967	29.8917	0.378973
29.9	0.387097	29.9083	0.389209
29.9167	0.396226	29.925	0.399686
29.9333	0.405356	29.9417	0.410425
29.95	0.414486	29.9583	0.421429
29.9667	0.424224	29.975	0.432668
29.9833	0.433962	29.9917	0.444122
30	0.443701	30.0083	0.455786
30.0167	0.454048	30.025	0.467664
30.0333	0.464394	30.0417	0.479734
30.05	0.47535	30.0583	0.491984
30.0667	0.485697	30.075	0.504417
30.0833	0.496652	30.0917	0.516995
30.1	0.507608	30.1083	0.52971
30.1167	0.518564	30.125	0.542542
30.1333	0.530128	30.1417	0.555508
30.15	0.541692	30.1583	0.568632
30.1667	0.552648	30.175	0.581859
30.1833	0.564212	30.1917	0.595125
30.2	0.576385	30.2083	0.608432
30.2167	0.587949	30.225	0.621817
30.2333	0.600122	30.2417	0.635305
30.25	0.612295	30.2583	0.648864
30.2667	0.623859	30.275	0.662334
30.2833	0.636032	30.2917	0.675618
30.3	0.648204	30.3083	0.688757
30.3167	0.660377	30.325	0.701857
30.3333	0.67255	30.3417	0.715002
30.35	0.684723	30.3583	0.728083
30.3667	0.696896	30.375	0.741071
30.3833	0.709069	30.3917	0.753922
30.4	0.720633	30.4083	0.766612
30.4167	0.732806	30.425	0.779094
30.4333	0.74437	30.4417	0.791337
30.45	0.755934	30.4583	0.803254
30.4667	0.767498	30.475	0.814902
30.4833	0.779063	30.4917	0.826196
30.5	0.790627	30.5083	0.837272
30.5167	0.801583	30.525	0.848205
30.5333	0.812538	30.5417	0.858883
30.55	0.822885	30.5583	0.869268
30.5667	0.833232	30.575	0.879216
30.5833	0.843579	30.5917	0.888903
30.6	0.853926	30.6083	0.898217
30.6167	0.863664	30.625	0.907127
30.6333	0.873402	30.6417	0.915725
30.65	0.882532	30.6583	0.923899
30.6667	0.891662	30.675	0.931694
30.6833	0.900183	30.6917	0.938985
30.7	0.908704	30.7083	0.945902
30.7167	0.916616	30.725	0.952553
30.7333	0.924528	30.7417	0.958674
30.75	0.931832	30.7583	0.964207
30.7667	0.938527	30.775	0.969383
30.7833	0.945222	30.7917	0.974238
30.8	0.951917	30.8083	0.978753
30.8167	0.957395	30.825	0.982798
30.8333	0.962873	30.8417	0.986494
30.85	0.968351	30.8583	0.989952
30.8667	0.97322	30.875	0.992722
30.8833	0.97748	30.8917	0.99497
30.9	0.981741	30.9083	0.996734
30.9167	0.984784	30.925	0.998298
30.9333	0.988436	30.9417	0.999471
30.95	0.991479	30.9583	1
30.9667	0.993305	30.975	0.999959
30.9833	0.995739	30.9917	0.999418
31	0.996957	31.0083	0.99839
31.0167	0.998783	31.025	0.996841
31.0333	0.999391	31.0417	0.99487
31.05	1	31.0583	0.992881
31.0667	1	31.075	0.990836
31.0833	1	31.0917	0.988323
31.1	0.998783	31.1083	0.985377
31.1167	0.998174	31.125	0.981965
31.1333	0.996348	31.1417	0.978326
31.15	0.994522	31.1583	0.97418
31.1667	0.992696	31.175	0.969498
31.1833	0.990262	31.1917	0.964571
31.2	0.987827	31.2083	0.959356
31.2167	0.984784	31.225	0.953769
31.2333	0.981132	31.2417	0.947634
31.25	0.97748	31.2583	0.94106
31.2667	0.97322	31.275	0.93433
31.2833	0.968959	31.2917	0.927371
31.3	0.96409	31.3083	0.920018
31.3167	0.959221	31.325	0.912324
31.3333	0.954352	31.3417	0.904561
31.35	0.948874	31.3583	0.896719
31.3667	0.942788	31.375	0.8886
31.3833	0.936701	31.3917	0.879973
31.4	0.930615	31.4083	0.870928
31.4167	0.924528	31.425	0.86158
31.4333	0.917225	31.4417	0.852024
31.45	0.91053	31.4583	0.842376
31.4667	0.903835	31.475	0.832504
31.4833	0.896531	31.4917	0.822432
31.5	0.889227	31.5083	0.812189
31.5167	0.881315	31.525	0.801846
31.5333	0.873402	31.5417	0.791361
31.55	0.866099	31.5583	0.780674
31.5667	0.857578	31.575	0.769839
31.5833	0.849665	31.5917	0.758871
31.6	0.841144	31.6083	0.747804
31.6167	0.832623	31.625	0.736682
31.6333	0.824102	31.6417	0.725457
31.65	0.815581	31.6583	0.714103
31.6667	0.80706	31.675	0.70262
31.6833	0.798539	31.6917	0.691094
31.7	0.78941	31.7083	0.67953
31.7167	0.78028	31.725	0.667885
31.7333	0.771759	31.7417	0.656205
31.75	0.762629	31.7583	0.644543
31.7667	0.7535	31.775	0.632841
31.7833	0.74437	31.7917	0.621066
31.8	0.73524	31.8083	0.609312
31.8167	0.726111	31.825	0.597642
31.8333	0.716981	31.8417	0.586053
31.85	0.707852	31.8583	0.574497
31.8667	0.698722	31.875	0.562933
31.8833	0.690201	31.8917	0.551374
31.9	0.680463	31.9083	0.539848
31.9167	0.671333	31.925	0.528402
31.9333	0.662812	31.9417	0.517136
31.95	0.653682	31.9583	0.505997
31.9667	0.644553	31.975	0.494895
31.9833	0.635423	31.9917	0.483797
32	0.626902	32.0083	0.472791
32.0167	0.618381	32.025	0.461927
32.0333	0.609251	32.0417	0.451173
32.05	0.600122	32.0583	0.440499
32.0667	0.591601	32.075	0.429953
32.0833	0.58308	32.0917	0.419556
32.1	0.574559	32.1083	0.409292
32.1167	0.566646	32.125	0.399172
32.1333	0.558125	32.1417	0.389192
32.15	0.549604	32.1583	0.379357
32.1667	0.541692	32.175	0.369651
32.1833	0.53378	32.1917	0.360097
32.2	0.525867	32.2083	0.350698
32.2167	0.517955	32.225	0.341448
32.2333	0.510043	32.2417	0.332347
32.25	0.50213	32.2583	0.323402
32.2667	0.494827	32.275	0.314618
32.2833	0.487523	32.2917	0.306001
32.3	0.480219	32.3083	0.297547
32.3167	0.472915	32.325	0.289259
32.3333	0.465612	32.3417	0.281149
32.35	0.458917	32.3583	0.273206
32.3667	0.451613	32.375	0.265432
32.3833	0.444918	32.3917	0.257818
32.4	0.438223	32.4083	0.250362
32.4167	0.431528	32.425	0.243052
32.4333	0.425441	32.4417	0.235886
32.45	0.418746	32.4583	0.228887
32.4667	0.41266	32.475	0.222052
32.4833	0.406573	32.4917	0.215382
32.5	0.400487	32.5083	0.20888
32.5167	0.3944	32.525	0.202548
32.5333	0.388314	32.5417	0.196386
32.55	0.382836	32.5583	0.190375
32.5667	0.377359	32.575	0.184512
32.5833	0.371881	32.5917	0.178797
32.6	0.366403	32.6083	0.17323
32.6167	0.360925	32.625	0.167807
32.6333	0.355447	32.6417	0.162526
32.65	0.350578	32.6583	0.157391
32.6667	0.345709	32.675	0.152396
32.6833	0.34084	32.6917	0.147541
32.7	0.335362	32.7083	0.142831
32.7167	0.331102	32.725	0.138272
32.7333	0.326232	32.7417	0.133846
32.75	0.321972	32.7583	0.129542
32.7667	0.317103	32.775	0.125354
32.7833	0.312842	32.7917	0.121291
32.8	0.308582	32.8083	0.11735
32.8167	0.304321	32.825	0.113527
32.8333	0.300061	32.8417	0.109824
32.85	0.2958	32.8583	0.106237
32.8667	0.292148	32.875	0.102776
32.8833	0.288497	32.8917	0.0994278
32.9	0.284236	32.9083	0.0961875
32.9167	0.280584	32.925	0.0930389
32.9333	0.276932	32.9417	0.0899957
32.95	0.273889	32.9583	0.0870607
32.9667	0.270237	32.975	0.0842181
32.9833	0.266586	32.9917	0.0814652
33	0.263542	33.0083	0.078802
33.0167	0.25989	33.025	0.0762375
33.0333	0.256847	33.0417	0.0737501
33.05	0.253804	33.0583	0.0713435
33.0667	0.250761	33.075	0.0690203
33.0833	0.247718	33.0917	0.0667935
33.1	0.244674	33.1083	0.0646521
33.1167	0.241631	33.125	0.0625769
33.1333	0.238588	33.1417	0.0605675
33.15	0.236153	33.1583	0.0586267
33.1667	0.23311	33.175	0.0567599
33.1833	0.230676	33.1917	0.0549569
33.2	0.227632	33.2083	0.0532163
33.2167	0.225198	33.225	0.0515341
33.2333	0.222763	33.2417	0.0499108
33.25	0.21972	33.2583	0.0483481
33.2667	0.217285	33.275	0.046856
33.2833	0.214851	33.2917	0.0454168
33.3	0.212416	33.3083	0.0440234
33.3167	0.209982	33.325	0.042686
33.3333	0.208156	33.3417	0.0414006
33.35	0.205721	33.3583	0.0401621
33.3667	0.203287	33.375	0.0389569
33.3833	0.201461	33.3917	0.0377903
33.4	0.199026	33.4083	0.036663
33.4167	0.1972	33.425	0.0355812
33.4333	0.195374	33.4417	0.0345561
33.45	0.19294	33.4583	0.0335802
33.4667	0.190505	33.475	0.032635
33.4833	0.188679	33.4917	0.0317182
33.5	0.186853	33.5083	0.0308288
33.5167	0.185027	33.525	0.0299665
33.5333	0.182593	33.5417	0.0291323
33.55	0.180767	33.5583	0.0283374
33.5667	0.178941	33.575	0.0275782
33.5833	0.177115	33.5917	0.0268436
33.6	0.175289	33.6083	0.0261325
33.6167	0.174072	33.625	0.0254487
33.6333	0.172246	33.6417	0.0247995
33.65	0.17042	33.6583	0.0241697
33.6667	0.168594	33.675	0.0235634
33.6833	0.166768	33.6917	0.0229726
33.7	0.165551	33.7083	0.0223975
33.7167	0.163725	33.725	0.0218435
33.7333	0.161899	33.7417	0.0213112
33.75	0.160682	33.7583	0.0208083
33.7667	0.158856	33.775	0.0203299
33.7833	0.157638	33.7917	0.0198627
33.8	0.155813	33.8083	0.0193994
33.8167	0.154595	33.825	0.0189457
33.8333	0.152769	33.8417	0.0185168
33.85	0.150943	33.8583	0.0181182
33.8667	0.149726	33.875	0.017733
33.8833	0.148509	33.8917	0.0173448
33.9	0.147292	33.9083	0.0169516
33.9167	0.145466	33.925	0.0165757
33.9333	0.144248	33.9417	0.016235
33.95	0.143031	33.9583	0.0159236
33.9667	0.141205	33.975	0.0156253
33.9833	0.139988	33.9917	0.0153282
34	0.138771	34.0083	0.0150306
34.0167	0.137553	34.025	0.0147394
34.0333	0.135727	34.0417	0.0144609
34.05	0.13451	34.0583	0.0141943
34.0667	0.133293	34.075	0.0139362
34.0833	0.132076	34.0917	0.0136804
34.1	0.130858	34.1083	0.0134322
34.1167	0.129641	34.125	0.0131966
34.1333	0.128424	34.1417	0.0129688
34.15	0.127206	34.1583	0.0127487
34.1667	0.125989	34.175	0.0125376
34.1833	0.124772	34.1917	0.0123322
34.2	0.123554	34.2083	0.0121262
34.2167	0.122337	34.225	0.0119134
34.2333	0.12112	34.2417	0.0117121
34.25	0.120511	34.2583	0.0115304
34.2667	0.119294	34.275	0.0113536
34.2833	0.118077	34.2917	0.0111819
34.3	0.116859	34.3083	0.0110127
34.3167	0.115642	34.325	0.0108523
34.3333	0.114425	34.3417	0.0106949
34.35	0.113816	34.3583	0.010538
34.3667	0.112599	34.375	0.0103845
34.3833	0.111382	34.3917	0.0102353
34.4	0.110164	34.4083	0.0100989
34.4167	0.109556	34.425	0.00997403
34.4333	0.108338	34.4417	0.00985214
34.45	0.107121	34.4583	0.00972606
34.4667	0.105904	34.475	0.00960131
34.4833	0.105295	34.4917	0.00947495
34.5	0.104078	34.5083	0.00935044
34.5167	0.103469	34.525	0.00922873
34.5333	0.102252	34.5417	0.00911804
34.55	0.101643	34.5583	0.00900999
34.5667	0.100426	34.575	0.00890083
34.5833	0.0998174	34.5917	0.00878997
34.6	0.0986001	34.6083	0.00867742
34.6167	0.0979915	34.625	0.00856557
34.6333	0.0973828	34.6417	0.00846198
34.65	0.0961656	34.6583	0.00836708
34.6667	0.0955569	34.675	0.00826908
34.6833	0.0949483	34.6917	0.00816489
34.7	0.0943396	34.7083	0.00806202
34.7167	0.0931223	34.725	0.00797172
34.7333	0.0925137	34.7417	0.00789682
34.75	0.0919051	34.7583	0.0078309
34.7667	0.0912964	34.775	0.00776502
34.7833	0.0906878	34.7917	0.00770069
34.8	0.0900791	34.8083	0.00763795
34.8167	0.0894705	34.825	0.00757635
34.8333	0.0888618	34.8417	0.00749874
34.85	0.0876446	34.8583	0.00742006
34.8667	0.0870359	34.875	0.0073601
34.8833	0.0858186	34.8917	0.00731718
34.9	0.08521	34.9083	0.00727758
34.9167	0.0846013	34.925	0.00722368
34.9333	0.0833841	34.9417	0.00717025
34.95	0.0827754	34.9583	0.00712122
34.9667	0.0815581	34.975	0.00706477
34.9833	0.0809495	34.9917	0.00700026
35	0.0803408	35.0083	0.00692993
35.0167	0.0791236	35.025	0.00686645
35.0333	0.0785149	35.0417	0.00680527
35.05	0.0779063	35.0583	0.00674126
35.0667	0.0772976	35.075	0.00667308
35.0833	0.076689	35.0917	0.00660424
35.1	0.0760804	35.1083	0.00653494
35.1167	0.0754717	35.125	0.00646221
35.1333	0.0754717	35.1417	0.00639375
35.15	0.0748631	35.1583	0.00632853
35.1667	0.0742544	35.175	0.00626799
35.1833	0.0742544	35.1917	0.00621041
35.2	0.0736458	35.2083	0.00615064
35.2167	0.0730371	35.225	0.0060828
35.2333	0.0724285	35.2417	0.0060128
35.25	0.0718198	35.2583	0.00595623
35.2667	0.0718198	35.275	0.00592049
35.2833	0.0712112	35.2917	0.00589002
35.3	0.0706026	35.3083	0.00585499
35.3167	0.0699939	35.325	0.00582226
35.3333	0.0693853	35.3417	0.00579497
35.35	0.0687766	35.3583	0.00577079
35.3667	0.068168	35.375	0.00575215
35.3833	0.0675594	35.3917	0.00573365
35.4	0.0669507	35.4083	0.00571327
35.4167	0.0663421	35.425	0.00568852
35.4333	0.0657334	35.4417	0.00566692
35.45	0.0651248	35.4583	0.00565035
35.4667	0.0645161	35.475	0.00562528
35.4833	0.0639075	35.4917	0.00559186
35.5	0.0632988	35.5083	0.00556031
35.5167	0.0632988	35.525	0.0055349
35.5333	0.0626902	35.5417	0.00550668
35.55	0.0620816	35.5583	0.00546747
35.5667	0.0620816	35.575	0.00542277
35.5833	0.0614729	35.5917	0.00537924
35.6	0.0614729	35.6083	0.0053404
35.6167	0.0614729	35.625	0.00529908
35.6333	0.0608643	35.6417	0.00525114
35.65	0.0608643	35.6583	0.00520559
35.6667	0.0608643	35.675	0.0051676
35.6833	0.0602556	35.6917	0.0051282
35.7	0.0602556	35.7083	0.00507895
35.7167	0.059647	35.725	0.00502689
35.7333	0.059647	35.7417	0.00498641
35.75	0.059647	35.7583	0.00495583
35.7667	0.059647	35.775	0.00493065
35.7833	0.0590383	35.7917	0.00490394
35.8	0.0590383	35.8083	0.00487098
35.8167	0.0584297	35.825	0.00484131
35.8333	0.057821	35.8417	0.00483084
35.85	0.057821	35.8583	0.00484787
35.8667	0.0572124	35.875	0.00486476
35.8833	0.0572124	35.8917	0.00486603
35.9	0.0566038	35.9083	0.0048589
35.9167	0.0566038	35.925	0.00486079
35.9333	0.0566038	35.9417	0.00488178
35.95	0.0566038	35.9583	0.00490562
35.9667	0.0566038	35.975	0.0049299
35.9833	0.0566038	35.9917	0.00495971
36	0.0566038	36.0083	0.00499455
36.0167	0.0566038	36.025	0.00502761
36.0333	0.0566038	36.0417	0.00505893
36.05	0.0572124	36.0583	0.00509659
36.0667	0.0572124	36.075	0.00513804
36.0833	0.057821	36.0917	0.00517484
36.1	0.0584297	36.1083	0.00520165
36.1167	0.059647	36.125	0.00522606
36.1333	0.0602556	36.1417	0.00525338
36.15	0.0614729	36.1583	0.0052884
36.1667	0.0620816	36.175	0.00531963
36.1833	0.0632988	36.1917	0.0053439
36.2	0.0645161	36.2083	0.00535573
36.2167	0.0657334	36.225	0.00535518
36.2333	0.0669507	36.2417	0.00535594
36.25	0.068168	36.2583	0.00536349
36.2667	0.0693853	36.275	0.00537048
36.2833	0.0712112	36.2917	0.0053616
36.3	0.0718198	36.3083	0.0053494
36.3167	0.0730371	36.325	0.00535456
36.3333	0.0742544	36.3417	0.00536972
36.35	0.0754717	36.3583	0.0053792
36.3667	0.0760804	36.375	0.00538928
36.3833	0.076689	36.3917	0.00540763
36.4	0.0772976	36.4083	0.00543316
36.4167	0.0779063	36.425	0.00544964
36.4333	0.0779063	36.4417	0.00546335
36.45	0.0779063	36.4583	0.00548278
36.4667	0.0779063	36.475	0.00550846
36.4833	0.0772976	36.4917	0.00553766
36.5	0.076689	36.5083	0.00557903
36.5167	0.0760804	36.525	0.00563663
36.5333	0.0748631	36.5417	0.00569362
36.55	0.0742544	36.5583	0.00574475
36.5667	0.0736458	36.575	0.00580293
36.5833	0.0724285	36.5917	0.00587251
36.6	0.0712112	36.6083	0.00594285
36.6167	0.0706026	36.625	0.00601055
36.6333	0.0693853	36.6417	0.00609088
36.65	0.068168	36.6583	0.00618069
36.6667	0.0675594	36.675	0.0062691
36.6833	0.0663421	36.6917	0.00635708
36.7	0.0651248	36.7083	0.00644582
36.7167	0.0645161	36.725	0.00653258
36.7333	0.0639075	36.7417	0.00661103
36.75	0.0632988	36.7583	0.00669226
36.7667	0.0626902	36.775	0.00678039
36.7833	0.0626902	36.7917	0.00686279
36.8	0.0620816	36.8083	0.00692998
36.8167	0.0620816	36.825	0.00698365
36.8333	0.0620816	36.8417	0.0070329
36.85	0.0620816	36.8583	0.00708408
36.8667	0.0620816	36.875	0.00713037
36.8833	0.0626902	36.8917	0.00716107
36.9	0.0626902	36.9083	0.00717051
36.9167	0.0632988	36.925	0.00717182
36.9333	0.0639075	36.9417	0.00716482
36.95	0.0645161	36.9583	0.0071497
36.9667	0.0651248	36.975	0.00712266
36.9833	0.0663421	36.9917	0.00708637
37	0.0669507	37.0083	0.00703913
37.0167	0.068168	37.025	0.0069714
37.0333	0.0687766	37.0417	0.00690431
37.05	0.0693853	37.0583	0.00684716
37.0667	0.0706026	37.075	0.00679732
37.0833	0.0712112	37.0917	0.00673754
37.1	0.0718198	37.1083	0.00666449
37.1167	0.0724285	37.125	0.00659059
37.1333	0.0730371	37.1417	0.00651272
37.15	0.0736458	37.1583	0.00643553
37.1667	0.0742544	37.175	0.00637261
37.1833	0.0742544	37.1917	0.00632396
37.2	0.0742544	37.2083	0.00627504
37.2167	0.0742544	37.225	0.0062197
37.2333	0.0730371	37.2417	0.00616467
37.25	0.0724285	37.2583	0.00612538
37.2667	0.0718198	37.275	0.00610026
37.2833	0.0712112	37.2917	0.00608726
37.3	0.0706026	37.3083	0.00608289
37.3167	0.0693853	37.325	0.00608054
37.3333	0.068168	37.3417	0.00608434
37.35	0.0675594	37.3583	0.00609227
37.3667	0.0657334	37.375	0.0061043
37.3833	0.0645161	37.3917	0.00612008
37.4	0.0639075	37.4083	0.00614212
37.4167	0.0626902	37.425	0.00617545
37.4333	0.0608643	37.4417	0.00622005
37.45	0.059647	37.4583	0.00627283
37.4667	0.0584297	37.475	0.00633268
37.4833	0.057821	37.4917	0.00639555
37.5	0.0566038	37.5083	0.00645489
37.5167	0.0553865	37.525	0.00651461
37.5333	0.0547779	37.5417	0.00658213
37.55	0.0541692	37.5583	0.00665144
37.5667	0.0535606	37.575	0.00671056
37.5833	0.0529519	37.5917	0.00676218
37.6	0.0523433	37.6083	0.00683199
37.6167	0.0523433	37.625	0.0069135
37.6333	0.0523433	37.6417	0.00698501
37.65	0.0523433	37.6583	0.00705196
37.6667	0.0523433	37.675	0.00710727
37.6833	0.0523433	37.6917	0.00715812
37.7	0.0523433	37.7083	0.00720602
37.7167	0.0529519	37.725	0.0072604
37.7333	0.0541692	37.7417	0.00732012
37.75	0.0547779	37.7583	0.00736828
37.7667	0.0559951	37.775	0.00741306
37.7833	0.0572124	37.7917	0.00745668
37.8	0.0584297	37.8083	0.00749968
37.8167	0.059647	37.825	0.00754209
37.8333	0.0614729	37.8417	0.00759997
37.85	0.0626902	37.8583	0.00765975
37.8667	0.0651248	37.875	0.00770938
37.8833	0.0675594	37.8917	0.00775276
37.9	0.0693853	37.9083	0.00781056
37.9167	0.0724285	37.925	0.0078907
37.9333	0.0748631	37.9417	0.00798107
37.95	0.0779063	37.9583	0.00807629
37.9667	0.0809495	37.975	0.00818024
37.9833	0.0839927	37.9917	0.00829076
38	0.0876446	38.0083	0.00840612
38.0167	0.0912964	38.025	0.00853392
38.0333	0.0955569	38.0417	0.00867764
38.05	0.0992088	38.0583	0.00882835
38.0667	0.104078	38.075	0.00898042
38.0833	0.108338	38.0917	0.00913358
38.1	0.113208	38.1083	0.00928466
38.1167	0.118077	38.125	0.00943594
38.1333	0.123554	38.1417	0.00959332
38.15	0.129032	38.1583	0.00976103
38.1667	0.133901	38.175	0.00993413
38.1833	0.139988	38.1917	0.0100985
38.2	0.145466	38.2083	0.0102544
38.2167	0.150943	38.225	0.0104014
38.2333	0.156421	38.2417	0.0105344
38.25	0.161899	38.2583	0.0106579
38.2667	0.167377	38.275	0.0107681
38.2833	0.172246	38.2917	0.010878
38.3	0.177115	38.3083	0.0109866
38.3167	0.181376	38.325	0.0110886
38.3333	0.185027	38.3417	0.0111738
38.35	0.188071	38.3583	0.0112413
38.3667	0.190505	38.375	0.0113058
38.3833	0.19294	38.3917	0.0113707
38.4	0.194157	38.4083	0.011447
38.4167	0.195374	38.425	0.0115259
38.4333	0.194766	38.4417	0.0115829
38.45	0.194157	38.4583	0.0116303
38.4667	0.19294	38.475	0.0116816
38.4833	0.191114	38.4917	0.0117424
38.5	0.189288	38.5083	0.0117982
38.5167	0.186245	38.525	0.011841
38.5333	0.183201	38.5417	0.0118895
38.55	0.180767	38.5583	0.0119443
38.5667	0.177115	38.575	0.0120012
38.5833	0.174072	38.5917	0.0120562
38.6	0.17042	38.6083	0.0121076
38.6167	0.167377	38.625	0.0121509
38.6333	0.164334	38.6417	0.0121902
38.65	0.161899	38.6583	0.0122312
38.6667	0.159464	38.675	0.0122763
38.6833	0.157638	38.6917	0.0123239
38.7	0.156421	38.7083	0.0123784
38.7167	0.155204	38.725	0.0124433
38.7333	0.154595	38.7417	0.0125165
38.75	0.154595	38.7583	0.0126005
38.7667	0.154595	38.775	0.0126961
38.7833	0.155204	38.7917	0.0128077
38.8	0.156421	38.8083	0.0129219
38.8167	0.157638	38.825	0.0130415
38.8333	0.159464	38.8417	0.013169
38.85	0.161899	38.8583	0.0133032
38.8667	0.164942	38.875	0.0134467
38.8833	0.167985	38.8917	0.0135947
38.9	0.171029	38.9083	0.0137535
38.9167	0.174072	38.925	0.01391
38.9333	0.177724	38.9417	0.0140576
38.95	0.181984	38.9583	0.0141931
38.9667	0.186245	38.975	0.0143159
38.9833	0.189897	38.9917	0.0144257
39	0.194157	39.0083	0.0145208
39.0167	0.197809	39.025	0.0145904
39.0333	0.202069	39.0417	0.0146273
39.05	0.205113	39.0583	0.0146387
39.0667	0.208764	39.075	0.0146302
39.0833	0.211199	39.0917	0.0146044
39.1	0.213634	39.1083	0.0145446
39.1167	0.215459	39.125	0.0144537
39.1333	0.217285	39.1417	0.01433
39.15	0.217894	39.1583	0.0141795
39.1667	0.218503	39.175	0.0140186
39.1833	0.217285	39.1917	0.0138341
39.2	0.216068	39.2083	0.013626
39.2167	0.214242	39.225	0.0133946
39.2333	0.211808	39.2417	0.0131542
39.25	0.208764	39.2583	0.012913
39.2667	0.205113	39.275	0.0126672
39.2833	0.200852	39.2917	0.0124198
39.3	0.195983	39.3083	0.0121628
39.3167	0.191114	39.325	0.0119067
39.3333	0.186245	39.3417	0.0116585
39.35	0.180767	39.3583	0.0114175
39.3667	0.175289	39.375	0.011175
39.3833	0.169811	39.3917	0.0109268
39.4	0.164334	39.4083	0.0106929
39.4167	0.158856	39.425	0.010478
39.4333	0.153378	39.4417	0.010277
39.45	0.1479	39.4583	0.0100782
39.4667	0.143031	39.475	0.00988515
39.4833	0.138771	39.4917	0.00971622
39.5	0.13451	39.5083	0.00956419
39.5167	0.13025	39.525	0.00942221
39.5333	0.125989	39.5417	0.00928329
39.55	0.122946	39.5583	0.00916399
39.5667	0.119294	39.575	0.00906173
39.5833	0.116251	39.5917	0.00896384
39.6	0.113816	39.6083	0.00888045
39.6167	0.11199	39.625	0.00881096
39.6333	0.109556	39.6417	0.0087577
39.65	0.10773	39.6583	0.00870967
39.6667	0.105904	39.675	0.00866337
39.6833	0.104687	39.6917	0.0086199
39.7	0.103469	39.7083	0.00857289
39.7167	0.102252	39.725	0.00853832
39.7333	0.101643	39.7417	0.0085147
39.75	0.101035	39.7583	0.00848882
39.7667	0.100426	39.775	0.0084583
39.7833	0.0998174	39.7917	0.00842427
39.8	0.0998174	39.8083	0.00839342
39.8167	0.0992088	39.825	0.0083589
39.8333	0.0986001	39.8417	0.00831581
39.85	0.0986001	39.8583	0.00826239
39.8667	0.0979915	39.875	0.00820192
39.8833	0.0973828	39.8917	0.0081439
39.9	0.0967742	39.9083	0.00809277
39.9167	0.0961656	39.925	0.00803784
39.9333	0.0955569	39.9417	0.00797596
39.95	0.0949483	39.9583	0.0079123
39.9667	0.093731	39.975	0.00785062
39.9833	0.0925137	39.9917	0.0077917
40	0.0912964	40.0083	0.00772536

## Sheet: Figure 8d
Final Polymer			TMC Block
Time (RI, min)	RI		Time (RI, min)	RI
20.0167	0.0042605		20.0167	0.00499688
20.0333	0.0042605		20.0333	0.00499688
20.05	0.0042605		20.05	0.00499688
20.0667	0.0042605		20.0667	0.00499688
20.0833	0.00365186		20.0833	0.00499688
20.1	0.00365186		20.1	0.00499688
20.1167	0.00365186		20.1167	0.00499688
20.1333	0.00365186		20.1333	0.00499688
20.15	0.00365186		20.15	0.00499688
20.1667	0.00365186		20.1667	0.00499688
20.1833	0.00365186		20.1833	0.00499688
20.2	0.00365186		20.2	0.00499688
20.2167	0.0042605		20.2167	0.00499688
20.2333	0.0042605		20.2333	0.00499688
20.25	0.0042605		20.25	0.00499688
20.2667	0.0042605		20.2667	0.00499688
20.2833	0.0042605		20.2833	0.00499688
20.3	0.0042605		20.3	0.00499688
20.3167	0.0042605		20.3167	0.00499688
20.3333	0.0042605		20.3333	0.00499688
20.35	0.0042605		20.35	0.00499688
20.3667	0.0042605		20.3667	0.00499688
20.3833	0.0042605		20.3833	0.00499688
20.4	0.0042605		20.4	0.00499688
20.4167	0.0042605		20.4167	0.00499688
20.4333	0.0042605		20.4333	0.00499688
20.45	0.0042605		20.45	0.00499688
20.4667	0.0042605		20.4667	0.00499688
20.4833	0.0042605		20.4833	0.00499688
20.5	0.0042605		20.5	0.00499688
20.5167	0.0042605		20.5167	0.00499688
20.5333	0.0042605		20.5333	0.00499688
20.55	0.0042605		20.55	0.00499688
20.5667	0.0042605		20.5667	0.00499688
20.5833	0.0042605		20.5833	0.00499688
20.6	0.0042605		20.6	0.00499688
20.6167	0.0042605		20.6167	0.00499688
20.6333	0.0042605		20.6333	0.00499688
20.65	0.0042605		20.65	0.00499688
20.6667	0.0042605		20.6667	0.00499688
20.6833	0.0042605		20.6833	0.00499688
20.7	0.0042605		20.7	0.00499688
20.7167	0.0042605		20.7167	0.00499688
20.7333	0.0042605		20.7333	0.00499688
20.75	0.0042605		20.75	0.00499688
20.7667	0.0042605		20.7667	0.00499688
20.7833	0.0042605		20.7833	0.00499688
20.8	0.0042605		20.8	0.00499688
20.8167	0.0042605		20.8167	0.00499688
20.8333	0.0042605		20.8333	0.00499688
20.85	0.0042605		20.85	0.00499688
20.8667	0.0042605		20.8667	0.00499688
20.8833	0.0042605		20.8833	0.00499688
20.9	0.0042605		20.9	0.00499688
20.9167	0.0042605		20.9167	0.00499688
20.9333	0.0042605		20.9333	0.00499688
20.95	0.0042605		20.95	0.00499688
20.9667	0.0042605		20.9667	0.00499688
20.9833	0.0042605		20.9833	0.00499688
21	0.0042605		21	0.00499688
21.0167	0.0042605		21.0167	0.00499688
21.0333	0.0042605		21.0333	0.00499688
21.05	0.0042605		21.05	0.00499688
21.0667	0.0042605		21.0667	0.00499688
21.0833	0.0042605		21.0833	0.00499688
21.1	0.0042605		21.1	0.00499688
21.1167	0.0042605		21.1167	0.00499688
21.1333	0.0042605		21.1333	0.00499688
21.15	0.0042605		21.15	0.00499688
21.1667	0.0042605		21.1667	0.00499688
21.1833	0.0042605		21.1833	0.00499688
21.2	0.0042605		21.2	0.00499688
21.2167	0.0042605		21.2167	0.00499688
21.2333	0.0042605		21.2333	0.00499688
21.25	0.0042605		21.25	0.00499688
21.2667	0.0042605		21.2667	0.00562149
21.2833	0.00486914		21.2833	0.00499688
21.3	0.0042605		21.3	0.00499688
21.3167	0.0042605		21.3167	0.00499688
21.3333	0.0042605		21.3333	0.00499688
21.35	0.0042605		21.35	0.00499688
21.3667	0.0042605		21.3667	0.00499688
21.3833	0.0042605		21.3833	0.00499688
21.4	0.0042605		21.4	0.00499688
21.4167	0.0042605		21.4167	0.00499688
21.4333	0.0042605		21.4333	0.00499688
21.45	0.0042605		21.45	0.00499688
21.4667	0.0042605		21.4667	0.00499688
21.4833	0.0042605		21.4833	0.00562149
21.5	0.0042605		21.5	0.00562149
21.5167	0.0042605		21.5167	0.00562149
21.5333	0.0042605		21.5333	0.00499688
21.55	0.00486914		21.55	0.00499688
21.5667	0.00486914		21.5667	0.00499688
21.5833	0.0042605		21.5833	0.00562149
21.6	0.0042605		21.6	0.00499688
21.6167	0.0042605		21.6167	0.00562149
21.6333	0.0042605		21.6333	0.00562149
21.65	0.0042605		21.65	0.00562149
21.6667	0.0042605		21.6667	0.00562149
21.6833	0.0042605		21.6833	0.00562149
21.7	0.0042605		21.7	0.00562149
21.7167	0.0042605		21.7167	0.00562149
21.7333	0.00486914		21.7333	0.00562149
21.75	0.00486914		21.75	0.00562149
21.7667	0.00486914		21.7667	0.00562149
21.7833	0.0042605		21.7833	0.00499688
21.8	0.0042605		21.8	0.00562149
21.8167	0.00486914		21.8167	0.00499688
21.8333	0.0042605		21.8333	0.00562149
21.85	0.0042605		21.85	0.00562149
21.8667	0.0042605		21.8667	0.00499688
21.8833	0.00486914		21.8833	0.00499688
21.9	0.0042605		21.9	0.00562149
21.9167	0.0042605		21.9167	0.00562149
21.9333	0.0042605		21.9333	0.00499688
21.95	0.0042605		21.95	0.00499688
21.9667	0.0042605		21.9667	0.00562149
21.9833	0.0042605		21.9833	0.00562149
22	0.00486914		22	0.00499688
22.0167	0.00486914		22.0167	0.00499688
22.0333	0.00486914		22.0333	0.00562149
22.05	0.0042605		22.05	0.00562149
22.0667	0.0042605		22.0667	0.00562149
22.0833	0.00486914		22.0833	0.00562149
22.1	0.00486914		22.1	0.00562149
22.1167	0.00486914		22.1167	0.00562149
22.1333	0.00486914		22.1333	0.00562149
22.15	0.00486914		22.15	0.00562149
22.1667	0.00486914		22.1667	0.00562149
22.1833	0.0042605		22.1833	0.00562149
22.2	0.0042605		22.2	0.00562149
22.2167	0.00486914		22.2167	0.00562149
22.2333	0.00486914		22.2333	0.00562149
22.25	0.0042605		22.25	0.00562149
22.2667	0.0042605		22.2667	0.00562149
22.2833	0.0042605		22.2833	0.00562149
22.3	0.0042605		22.3	0.00562149
22.3167	0.0042605		22.3167	0.00562149
22.3333	0.00486914		22.3333	0.00562149
22.35	0.00486914		22.35	0.00562149
22.3667	0.0042605		22.3667	0.00562149
22.3833	0.0042605		22.3833	0.00562149
22.4	0.00486914		22.4	0.00562149
22.4167	0.00486914		22.4167	0.00562149
22.4333	0.00486914		22.4333	0.00562149
22.45	0.0042605		22.45	0.00562149
22.4667	0.00486914		22.4667	0.00562149
22.4833	0.00486914		22.4833	0.00562149
22.5	0.00486914		22.5	0.00562149
22.5167	0.00486914		22.5167	0.00562149
22.5333	0.00486914		22.5333	0.00562149
22.55	0.00486914		22.55	0.00562149
22.5667	0.00486914		22.5667	0.00562149
22.5833	0.00486914		22.5833	0.00562149
22.6	0.00486914		22.6	0.00562149
22.6167	0.00486914		22.6167	0.00562149
22.6333	0.00486914		22.6333	0.00562149
22.65	0.00486914		22.65	0.00562149
22.6667	0.00486914		22.6667	0.00562149
22.6833	0.00486914		22.6833	0.00562149
22.7	0.00486914		22.7	0.00562149
22.7167	0.00486914		22.7167	0.00562149
22.7333	0.00486914		22.7333	0.00562149
22.75	0.00486914		22.75	0.00562149
22.7667	0.00486914		22.7667	0.00562149
22.7833	0.00486914		22.7833	0.00562149
22.8	0.00486914		22.8	0.00562149
22.8167	0.00486914		22.8167	0.00562149
22.8333	0.00486914		22.8333	0.00562149
22.85	0.00486914		22.85	0.00562149
22.8667	0.00486914		22.8667	0.00562149
22.8833	0.0042605		22.8833	0.00562149
22.9	0.0042605		22.9	0.00562149
22.9167	0.00486914		22.9167	0.00562149
22.9333	0.00486914		22.9333	0.00562149
22.95	0.00486914		22.95	0.00562149
22.9667	0.00486914		22.9667	0.00562149
22.9833	0.00486914		22.9833	0.00562149
23	0.00486914		23	0.00562149
23.0167	0.00486914		23.0167	0.00562149
23.0333	0.00486914		23.0333	0.00562149
23.05	0.00486914		23.05	0.00562149
23.0667	0.00486914		23.0667	0.00562149
23.0833	0.00486914		23.0833	0.00562149
23.1	0.00486914		23.1	0.00562149
23.1167	0.00486914		23.1167	0.00562149
23.1333	0.00486914		23.1333	0.00562149
23.15	0.00486914		23.15	0.00562149
23.1667	0.00486914		23.1667	0.00562149
23.1833	0.0042605		23.1833	0.00562149
23.2	0.00486914		23.2	0.00562149
23.2167	0.0042605		23.2167	0.00562149
23.2333	0.00486914		23.2333	0.00562149
23.25	0.00486914		23.25	0.00562149
23.2667	0.00486914		23.2667	0.00562149
23.2833	0.00486914		23.2833	0.00562149
23.3	0.00486914		23.3	0.00562149
23.3167	0.00486914		23.3167	0.00562149
23.3333	0.00486914		23.3333	0.00562149
23.35	0.0042605		23.35	0.00562149
23.3667	0.00486914		23.3667	0.00562149
23.3833	0.00486914		23.3833	0.00562149
23.4	0.00486914		23.4	0.00562149
23.4167	0.00486914		23.4167	0.00562149
23.4333	0.00486914		23.4333	0.00562149
23.45	0.00486914		23.45	0.00562149
23.4667	0.00486914		23.4667	0.00562149
23.4833	0.00486914		23.4833	0.00562149
23.5	0.00486914		23.5	0.00562149
23.5167	0.00486914		23.5167	0.00562149
23.5333	0.00486914		23.5333	0.00499688
23.55	0.00486914		23.55	0.00499688
23.5667	0.00486914		23.5667	0.00562149
23.5833	0.00486914		23.5833	0.00562149
23.6	0.00486914		23.6	0.00562149
23.6167	0.00486914		23.6167	0.00562149
23.6333	0.00486914		23.6333	0.00562149
23.65	0.00486914		23.65	0.00562149
23.6667	0.00486914		23.6667	0.00562149
23.6833	0.00547778		23.6833	0.00562149
23.7	0.00547778		23.7	0.00562149
23.7167	0.00547778		23.7167	0.00562149
23.7333	0.00547778		23.7333	0.00562149
23.75	0.00486914		23.75	0.00562149
23.7667	0.0042605		23.7667	0.00562149
23.7833	0.0042605		23.7833	0.00562149
23.8	0.00486914		23.8	0.00562149
23.8167	0.00486914		23.8167	0.00562149
23.8333	0.00486914		23.8333	0.00562149
23.85	0.00486914		23.85	0.00562149
23.8667	0.00486914		23.8667	0.00562149
23.8833	0.00486914		23.8833	0.00562149
23.9	0.0042605		23.9	0.00562149
23.9167	0.0042605		23.9167	0.00562149
23.9333	0.0042605		23.9333	0.00562149
23.95	0.00486914		23.95	0.00562149
23.9667	0.00547778		23.9667	0.00562149
23.9833	0.00547778		23.9833	0.00562149
24	0.00486914		24	0.00562149
24.0167	0.00486914		24.0167	0.00562149
24.0333	0.00486914		24.0333	0.00562149
24.05	0.00486914		24.05	0.00562149
24.0667	0.00486914		24.0667	0.00562149
24.0833	0.00486914		24.0833	0.00562149
24.1	0.00486914		24.1	0.00562149
24.1167	0.00486914		24.1167	0.00562149
24.1333	0.00486914		24.1333	0.00562149
24.15	0.00486914		24.15	0.00562149
24.1667	0.00486914		24.1667	0.00562149
24.1833	0.00486914		24.1833	0.00562149
24.2	0.00486914		24.2	0.00562149
24.2167	0.00486914		24.2167	0.00562149
24.2333	0.00486914		24.2333	0.00562149
24.25	0.00486914		24.25	0.00562149
24.2667	0.00486914		24.2667	0.00562149
24.2833	0.00486914		24.2833	0.00562149
24.3	0.00486914		24.3	0.00562149
24.3167	0.00486914		24.3167	0.0062461
24.3333	0.00486914		24.3333	0.00562149
24.35	0.00486914		24.35	0.00562149
24.3667	0.00486914		24.3667	0.00562149
24.3833	0.00547778		24.3833	0.00562149
24.4	0.00547778		24.4	0.00562149
24.4167	0.00547778		24.4167	0.0062461
24.4333	0.00547778		24.4333	0.0062461
24.45	0.00547778		24.45	0.0062461
24.4667	0.00547778		24.4667	0.0062461
24.4833	0.00547778		24.4833	0.00562149
24.5	0.00547778		24.5	0.00562149
24.5167	0.00547778		24.5167	0.0062461
24.5333	0.00547778		24.5333	0.0062461
24.55	0.00547778		24.55	0.00562149
24.5667	0.00547778		24.5667	0.00562149
24.5833	0.00547778		24.5833	0.0062461
24.6	0.00547778		24.6	0.0062461
24.6167	0.00547778		24.6167	0.00562149
24.6333	0.00547778		24.6333	0.0062461
24.65	0.00547778		24.65	0.0062461
24.6667	0.00547778		24.6667	0.0062461
24.6833	0.00547778		24.6833	0.0062461
24.7	0.00547778		24.7	0.0062461
24.7167	0.00547778		24.7167	0.0062461
24.7333	0.00547778		24.7333	0.0062461
24.75	0.00547778		24.75	0.0062461
24.7667	0.00547778		24.7667	0.0062461
24.7833	0.00547778		24.7833	0.0062461
24.8	0.00608643		24.8	0.0062461
24.8167	0.00608643		24.8167	0.0062461
24.8333	0.00547778		24.8333	0.0062461
24.85	0.00547778		24.85	0.0062461
24.8667	0.00547778		24.8667	0.0062461
24.8833	0.00547778		24.8833	0.0062461
24.9	0.00547778		24.9	0.0062461
24.9167	0.00547778		24.9167	0.0062461
24.9333	0.00547778		24.9333	0.0062461
24.95	0.00547778		24.95	0.0062461
24.9667	0.00608643		24.9667	0.0062461
24.9833	0.00547778		24.9833	0.0062461
25	0.00547778		25	0.00687071
25.0167	0.00608643		25.0167	0.0062461
25.0333	0.00608643		25.0333	0.0062461
25.05	0.00608643		25.05	0.0062461
25.0667	0.00608643		25.0667	0.0062461
25.0833	0.00608643		25.0833	0.0062461
25.1	0.00608643		25.1	0.0062461
25.1167	0.00608643		25.1167	0.0062461
25.1333	0.00608643		25.1333	0.0062461
25.15	0.00608643		25.15	0.0062461
25.1667	0.00608643		25.1667	0.00687071
25.1833	0.00608643		25.1833	0.00687071
25.2	0.00608643		25.2	0.00687071
25.2167	0.00669507		25.2167	0.00687071
25.2333	0.00608643		25.2333	0.00687071
25.25	0.00608643		25.25	0.00687071
25.2667	0.00608643		25.2667	0.00687071
25.2833	0.00608643		25.2833	0.00687071
25.3	0.00608643		25.3	0.00687071
25.3167	0.00608643		25.3167	0.00687071
25.3333	0.00608643		25.3333	0.00687071
25.35	0.00669507		25.35	0.00687071
25.3667	0.00608643		25.3667	0.00749532
25.3833	0.00669507		25.3833	0.00749532
25.4	0.00669507		25.4	0.00749532
25.4167	0.00669507		25.4167	0.00687071
25.4333	0.00669507		25.4333	0.00749532
25.45	0.00669507		25.45	0.00749532
25.4667	0.00669507		25.4667	0.00749532
25.4833	0.00669507		25.4833	0.00749532
25.5	0.00669507		25.5	0.00749532
25.5167	0.00730371		25.5167	0.00749532
25.5333	0.00730371		25.5333	0.00749532
25.55	0.00730371		25.55	0.00749532
25.5667	0.00730371		25.5667	0.00749532
25.5833	0.00730371		25.5833	0.00811993
25.6	0.00730371		25.6	0.00811993
25.6167	0.00730371		25.6167	0.00749532
25.6333	0.00730371		25.6333	0.00749532
25.65	0.00730371		25.65	0.00749532
25.6667	0.00730371		25.6667	0.00749532
25.6833	0.00730371		25.6833	0.00811993
25.7	0.00730371		25.7	0.00811993
25.7167	0.00730371		25.7167	0.00811993
25.7333	0.00730371		25.7333	0.00811993
25.75	0.00730371		25.75	0.00811993
25.7667	0.00730371		25.7667	0.00811993
25.7833	0.00791236		25.7833	0.00811993
25.8	0.00791236		25.8	0.00811993
25.8167	0.00791236		25.8167	0.00811993
25.8333	0.00791236		25.8333	0.00811993
25.85	0.00791236		25.85	0.00811993
25.8667	0.00791236		25.8667	0.00811993
25.8833	0.00791236		25.8833	0.00811993
25.9	0.00791236		25.9	0.00811993
25.9167	0.00791236		25.9167	0.00874453
25.9333	0.00791236		25.9333	0.00874453
25.95	0.00791236		25.95	0.00874453
25.9667	0.00791236		25.9667	0.00811993
25.9833	0.00791236		25.9833	0.00811993
26	0.00791236		26	0.00811993
26.0167	0.00791236		26.0167	0.00811993
26.0333	0.00791236		26.0333	0.00811993
26.05	0.00791236		26.05	0.00874453
26.0667	0.00791236		26.0667	0.00874453
26.0833	0.00791236		26.0833	0.00874453
26.1	0.00791236		26.1	0.00874453
26.1167	0.00791236		26.1167	0.00874453
26.1333	0.00791236		26.1333	0.00874453
26.15	0.00791236		26.15	0.00874453
26.1667	0.00791236		26.1667	0.00874453
26.1833	0.00791236		26.1833	0.00874453
26.2	0.00791236		26.2	0.00874453
26.2167	0.00791236		26.2167	0.00874453
26.2333	0.00791236		26.2333	0.00874453
26.25	0.00791236		26.25	0.00874453
26.2667	0.008521		26.2667	0.00874453
26.2833	0.008521		26.2833	0.00874453
26.3	0.008521		26.3	0.00874453
26.3167	0.008521		26.3167	0.00874453
26.3333	0.008521		26.3333	0.00874453
26.35	0.008521		26.35	0.00874453
26.3667	0.008521		26.3667	0.00874453
26.3833	0.008521		26.3833	0.00874453
26.4	0.008521		26.4	0.00874453
26.4167	0.008521		26.4167	0.00874453
26.4333	0.008521		26.4333	0.00874453
26.45	0.00791236		26.45	0.00874453
26.4667	0.00791236		26.4667	0.00874453
26.4833	0.008521		26.4833	0.00874453
26.5	0.00791236		26.5	0.00936915
26.5167	0.00791236		26.5167	0.00936915
26.5333	0.008521		26.5333	0.00936915
26.55	0.008521		26.55	0.00936915
26.5667	0.008521		26.5667	0.00874453
26.5833	0.008521		26.5833	0.00874453
26.6	0.008521		26.6	0.00874453
26.6167	0.008521		26.6167	0.00874453
26.6333	0.008521		26.6333	0.00874453
26.65	0.008521		26.65	0.00874453
26.6667	0.008521		26.6667	0.00936915
26.6833	0.008521		26.6833	0.00874453
26.7	0.008521		26.7	0.00936915
26.7167	0.008521		26.7167	0.00936915
26.7333	0.008521		26.7333	0.00936915
26.75	0.008521		26.75	0.00936915
26.7667	0.008521		26.7667	0.00936915
26.7833	0.008521		26.7833	0.00936915
26.8	0.008521		26.8	0.00936915
26.8167	0.00912964		26.8167	0.00936915
26.8333	0.00912964		26.8333	0.00936915
26.85	0.00912964		26.85	0.00936915
26.8667	0.00912964		26.8667	0.00936915
26.8833	0.00912964		26.8833	0.00936915
26.9	0.00912964		26.9	0.00936915
26.9167	0.00912964		26.9167	0.00936915
26.9333	0.00912964		26.9333	0.00936915
26.95	0.00912964		26.95	0.00936915
26.9667	0.00912964		26.9667	0.00936915
26.9833	0.00912964		26.9833	0.00999376
27	0.00912964		27	0.00999376
27.0167	0.00912964		27.0167	0.00999376
27.0333	0.00912964		27.0333	0.00999376
27.05	0.00912964		27.05	0.00999376
27.0667	0.00912964		27.0667	0.00999376
27.0833	0.00973828		27.0833	0.00999376
27.1	0.00973828		27.1	0.00999376
27.1167	0.00973828		27.1167	0.00999376
27.1333	0.00973828		27.1333	0.00999376
27.15	0.00973828		27.15	0.00999376
27.1667	0.00973828		27.1667	0.00999376
27.1833	0.00973828		27.1833	0.00999376
27.2	0.00973828		27.2	0.00999376
27.2167	0.0103469		27.2167	0.0106184
27.2333	0.0103469		27.2333	0.00999376
27.25	0.0103469		27.25	0.0106184
27.2667	0.0103469		27.2667	0.0106184
27.2833	0.0103469		27.2833	0.0106184
27.3	0.0103469		27.3	0.0106184
27.3167	0.0103469		27.3167	0.0106184
27.3333	0.0103469		27.3333	0.0106184
27.35	0.0109556		27.35	0.0106184
27.3667	0.0109556		27.3667	0.0106184
27.3833	0.0109556		27.3833	0.0106184
27.4	0.0109556		27.4	0.0106184
27.4167	0.0109556		27.4167	0.0106184
27.4333	0.0109556		27.4333	0.0106184
27.45	0.0109556		27.45	0.0106184
27.4667	0.0109556		27.4667	0.0106184
27.4833	0.0115642		27.4833	0.0106184
27.5	0.0115642		27.5	0.0106184
27.5167	0.0115642		27.5167	0.0106184
27.5333	0.0115642		27.5333	0.0106184
27.55	0.0115642		27.55	0.0106184
27.5667	0.0115642		27.5667	0.0106184
27.5833	0.0121729		27.5833	0.0106184
27.6	0.0121729		27.6	0.0106184
27.6167	0.0121729		27.6167	0.0106184
27.6333	0.0121729		27.6333	0.0106184
27.65	0.0127815		27.65	0.0106184
27.6667	0.0127815		27.6667	0.0106184
27.6833	0.0127815		27.6833	0.0106184
27.7	0.0133901		27.7	0.0106184
27.7167	0.0133901		27.7167	0.0106184
27.7333	0.0133901		27.7333	0.0106184
27.75	0.0133901		27.75	0.0106184
27.7667	0.0139988		27.7667	0.011243
27.7833	0.0139988		27.7833	0.011243
27.8	0.0139988		27.8	0.011243
27.8167	0.0146074		27.8167	0.011243
27.8333	0.0146074		27.8333	0.011243
27.85	0.0146074		27.85	0.011243
27.8667	0.0152161		27.8667	0.011243
27.8833	0.0152161		27.8833	0.011243
27.9	0.0158247		27.9	0.011243
27.9167	0.0158247		27.9167	0.011243
27.9333	0.0164334		27.9333	0.011243
27.95	0.0164334		27.95	0.011243
27.9667	0.017042		27.9667	0.011243
27.9833	0.017042		27.9833	0.011243
28	0.0176506		28	0.011243
28.0167	0.0182593		28.0167	0.011243
28.0333	0.0188679		28.0333	0.011243
28.05	0.0188679		28.05	0.011243
28.0667	0.0194766		28.0667	0.011243
28.0833	0.0200852		28.0833	0.011243
28.1	0.0200852		28.1	0.011243
28.1167	0.0206938		28.1167	0.011243
28.1333	0.0213025		28.1333	0.011243
28.15	0.0219111		28.15	0.011243
28.1667	0.0225198		28.1667	0.011243
28.1833	0.0231284		28.1833	0.011243
28.2	0.0237371		28.2	0.011243
28.2167	0.0243457		28.2167	0.011243
28.2333	0.0249544		28.2333	0.011243
28.25	0.025563		28.25	0.011243
28.2667	0.0267803		28.2667	0.011243
28.2833	0.0279976		28.2833	0.011243
28.3	0.0286062		28.3	0.011243
28.3167	0.0292149		28.3167	0.011243
28.3333	0.0304321		28.3333	0.011243
28.35	0.0310408		28.35	0.011243
28.3667	0.0316494		28.3667	0.011243
28.3833	0.0328667		28.3833	0.011243
28.4	0.034084		28.4	0.011243
28.4167	0.0353013		28.4167	0.011243
28.4333	0.0365186		28.4333	0.011243
28.45	0.0371272		28.45	0.011243
28.4667	0.0383445		28.4667	0.011243
28.4833	0.0401704		28.4833	0.011243
28.5	0.0413877		28.5	0.011243
28.5167	0.0419964		28.5167	0.011243
28.5333	0.0438223		28.5333	0.011243
28.55	0.0450396		28.55	0.011243
28.5667	0.0462569		28.5667	0.011243
28.5833	0.0480828		28.5833	0.011243
28.6	0.0493001		28.6	0.011243
28.6167	0.051126		28.6167	0.011243
28.6333	0.0529519		28.6333	0.011243
28.65	0.0547779		28.65	0.0118676
28.6667	0.0566038		28.6667	0.0118676
28.6833	0.0584297		28.6833	0.0118676
28.7	0.0602556		28.7	0.0118676
28.7167	0.0614729		28.7167	0.0118676
28.7333	0.0639075		28.7333	0.0118676
28.75	0.0663421		28.75	0.0118676
28.7667	0.068168		28.7667	0.0118676
28.7833	0.0699939		28.7833	0.0118676
28.8	0.0724285		28.8	0.0118676
28.8167	0.0742544		28.8167	0.0118676
28.8333	0.076689		28.8333	0.0118676
28.85	0.0791236		28.85	0.0118676
28.8667	0.0815581		28.8667	0.0124922
28.8833	0.0839927		28.8833	0.0124922
28.9	0.0864273		28.9	0.0124922
28.9167	0.0888618		28.9167	0.0124922
28.9333	0.0919051		28.9333	0.0124922
28.95	0.0943396		28.95	0.0131168
28.9667	0.0973828		28.9667	0.0131168
28.9833	0.100426		28.9833	0.0131168
29	0.102861		29	0.0137414
29.0167	0.105904		29.0167	0.0137414
29.0333	0.108947		29.0333	0.014366
29.05	0.11199		29.05	0.0149906
29.0667	0.115033		29.0667	0.0149906
29.0833	0.118685		29.0833	0.0149906
29.1	0.121729		29.1	0.0149906
29.1167	0.12538		29.1167	0.0156152
29.1333	0.128424		29.1333	0.0162398
29.15	0.132076		29.15	0.0162398
29.1667	0.135727		29.1667	0.0168645
29.1833	0.138771		29.1833	0.0174891
29.2	0.143031		29.2	0.0181137
29.2167	0.146683		29.2167	0.0181137
29.2333	0.150335		29.2333	0.0187383
29.25	0.154595		29.25	0.0193629
29.2667	0.158247		29.2667	0.0199875
29.2833	0.162508		29.2833	0.0206121
29.3	0.166159		29.3	0.0212367
29.3167	0.17042		29.3167	0.0218613
29.3333	0.17468		29.3333	0.0224859
29.35	0.17955		29.35	0.0231106
29.3667	0.18381		29.3667	0.0237352
29.3833	0.188071		29.3833	0.0243598
29.4	0.19294		29.4	0.0249844
29.4167	0.1972		29.4167	0.025609
29.4333	0.202069		29.4333	0.0262336
29.45	0.206938		29.45	0.0274828
29.4667	0.211808		29.4667	0.0281074
29.4833	0.217285		29.4833	0.0293567
29.5	0.222155		29.5	0.0299813
29.5167	0.227024		29.5167	0.0312305
29.5333	0.232502		29.5333	0.0318551
29.55	0.237979		29.55	0.0331043
29.5667	0.243457		29.5667	0.0343535
29.5833	0.249544		29.5833	0.0356027
29.6	0.255021		29.6	0.0362274
29.6167	0.261108		29.6167	0.0374766
29.6333	0.267194		29.6333	0.0387258
29.65	0.273281		29.65	0.039975
29.6667	0.279976		29.6667	0.0418488
29.6833	0.286671		29.6833	0.0430981
29.7	0.292757		29.7	0.0443473
29.7167	0.300061		29.7167	0.0462211
29.7333	0.306756		29.7333	0.0480949
29.75	0.31406		29.75	0.0499688
29.7667	0.321363		29.7667	0.051218
29.7833	0.329276		29.7833	0.0530918
29.8	0.336579		29.8	0.0549657
29.8167	0.344492		29.8167	0.0574641
29.8333	0.352404		29.8333	0.0599625
29.85	0.360925		29.85	0.062461
29.8667	0.369446		29.8667	0.0649594
29.8833	0.377967		29.8833	0.0674578
29.9	0.387097		29.9	0.0699563
29.9167	0.396226		29.9167	0.0730793
29.9333	0.405356		29.9333	0.0762024
29.95	0.414486		29.95	0.0793254
29.9667	0.424224		29.9667	0.0824485
29.9833	0.433962		29.9833	0.0861961
30	0.443701		30	0.0899438
30.0167	0.454048		30.0167	0.0936915
30.0333	0.464394		30.0333	0.0980637
30.05	0.47535		30.05	0.102436
30.0667	0.485697		30.0667	0.107433
30.0833	0.496652		30.0833	0.11243
30.1	0.507608		30.1	0.117427
30.1167	0.518564		30.1167	0.123048
30.1333	0.530128		30.1333	0.12867
30.15	0.541692		30.15	0.134916
30.1667	0.552648		30.1667	0.141162
30.1833	0.564212		30.1833	0.148033
30.2	0.576385		30.2	0.154903
30.2167	0.587949		30.2167	0.162398
30.2333	0.600122		30.2333	0.169894
30.25	0.612295		30.25	0.178014
30.2667	0.623859		30.2667	0.186758
30.2833	0.636032		30.2833	0.195503
30.3	0.648204		30.3	0.204872
30.3167	0.660377		30.3167	0.214241
30.3333	0.67255		30.3333	0.224235
30.35	0.684723		30.35	0.234853
30.3667	0.696896		30.3667	0.245472
30.3833	0.709069		30.3833	0.256715
30.4	0.720633		30.4	0.267958
30.4167	0.732806		30.4167	0.279825
30.4333	0.74437		30.4333	0.292317
30.45	0.755934		30.45	0.305434
30.4667	0.767498		30.4667	0.318551
30.4833	0.779063		30.4833	0.331668
30.5	0.790627		30.5	0.345409
30.5167	0.801583		30.5167	0.359775
30.5333	0.812538		30.5333	0.374141
30.55	0.822885		30.55	0.388507
30.5667	0.833232		30.5667	0.404123
30.5833	0.843579		30.5833	0.419738
30.6	0.853926		30.6	0.435353
30.6167	0.863664		30.6167	0.450968
30.6333	0.873402		30.6333	0.467208
30.65	0.882532		30.65	0.483448
30.6667	0.891662		30.6667	0.499688
30.6833	0.900183		30.6833	0.516552
30.7	0.908704		30.7	0.534041
30.7167	0.916616		30.7167	0.550906
30.7333	0.924528		30.7333	0.56777
30.75	0.931832		30.75	0.584635
30.7667	0.938527		30.7667	0.601499
30.7833	0.945222		30.7833	0.618363
30.8	0.951917		30.8	0.635228
30.8167	0.957395		30.8167	0.652092
30.8333	0.962873		30.8333	0.668957
30.85	0.968351		30.85	0.685821
30.8667	0.97322		30.8667	0.702061
30.8833	0.97748		30.8833	0.718301
30.9	0.981741		30.9	0.734541
30.9167	0.984784		30.9167	0.750156
30.9333	0.988436		30.9333	0.765147
30.95	0.991479		30.95	0.780762
30.9667	0.993305		30.9667	0.795128
30.9833	0.995739		30.9833	0.810119
31	0.996957		31	0.82386
31.0167	0.998783		31.0167	0.836977
31.0333	0.999391		31.0333	0.850094
31.05	1		31.05	0.863211
31.0667	1		31.0667	0.875078
31.0833	1		31.0833	0.886946
31.1	0.998783		31.1	0.898189
31.1167	0.998174		31.1167	0.908807
31.1333	0.996348		31.1333	0.918801
31.15	0.994522		31.15	0.92817
31.1667	0.992696		31.1667	0.937539
31.1833	0.990262		31.1833	0.945659
31.2	0.987827		31.2	0.953154
31.2167	0.984784		31.2167	0.96065
31.2333	0.981132		31.2333	0.96752
31.25	0.97748		31.25	0.973142
31.2667	0.97322		31.2667	0.978763
31.2833	0.968959		31.2833	0.983136
31.3	0.96409		31.3	0.987508
31.3167	0.959221		31.3167	0.991256
31.3333	0.954352		31.3333	0.994379
31.35	0.948874		31.35	0.996252
31.3667	0.942788		31.3667	0.998126
31.3833	0.936701		31.3833	0.999376
31.4	0.930615		31.4	1
31.4167	0.924528		31.4167	1
31.4333	0.917225		31.4333	0.999376
31.45	0.91053		31.45	0.998751
31.4667	0.903835		31.4667	0.996877
31.4833	0.896531		31.4833	0.995003
31.5	0.889227		31.5	0.992505
31.5167	0.881315		31.5167	0.989382
31.5333	0.873402		31.5333	0.985634
31.55	0.866099		31.55	0.981886
31.5667	0.857578		31.5667	0.97689
31.5833	0.849665		31.5833	0.971893
31.6	0.841144		31.6	0.966896
31.6167	0.832623		31.6167	0.96065
31.6333	0.824102		31.6333	0.954404
31.65	0.815581		31.65	0.948157
31.6667	0.80706		31.6667	0.940662
31.6833	0.798539		31.6833	0.933167
31.7	0.78941		31.7	0.925671
31.7167	0.78028		31.7167	0.917552
31.7333	0.771759		31.7333	0.908807
31.75	0.762629		31.75	0.900062
31.7667	0.7535		31.7667	0.890693
31.7833	0.74437		31.7833	0.881949
31.8	0.73524		31.8	0.871955
31.8167	0.726111		31.8167	0.861961
31.8333	0.716981		31.8333	0.851968
31.85	0.707852		31.85	0.841974
31.8667	0.698722		31.8667	0.831355
31.8833	0.690201		31.8833	0.820112
31.9	0.680463		31.9	0.809494
31.9167	0.671333		31.9167	0.798251
31.9333	0.662812		31.9333	0.787008
31.95	0.653682		31.95	0.775765
31.9667	0.644553		31.9667	0.763898
31.9833	0.635423		31.9833	0.75203
32	0.626902		32	0.740787
32.0167	0.618381		32.0167	0.728919
32.0333	0.609251		32.0333	0.716427
32.05	0.600122		32.05	0.70456
32.0667	0.591601		32.0667	0.692692
32.0833	0.58308		32.0833	0.6802
32.1	0.574559		32.1	0.668332
32.1167	0.566646		32.1167	0.656465
32.1333	0.558125		32.1333	0.643973
32.15	0.549604		32.15	0.63148
32.1667	0.541692		32.1667	0.619613
32.1833	0.53378		32.1833	0.607121
32.2	0.525867		32.2	0.595253
32.2167	0.517955		32.2167	0.582761
32.2333	0.510043		32.2333	0.570893
32.25	0.50213		32.25	0.559026
32.2667	0.494827		32.2667	0.547158
32.2833	0.487523		32.2833	0.53529
32.3	0.480219		32.3	0.523423
32.3167	0.472915		32.3167	0.511555
32.3333	0.465612		32.3333	0.500312
32.35	0.458917		32.35	0.488445
32.3667	0.451613		32.3667	0.477202
32.3833	0.444918		32.3833	0.465959
32.4	0.438223		32.4	0.454716
32.4167	0.431528		32.4167	0.443473
32.4333	0.425441		32.4333	0.432855
32.45	0.418746		32.45	0.421611
32.4667	0.41266		32.4667	0.411618
32.4833	0.406573		32.4833	0.400375
32.5	0.400487		32.5	0.390381
32.5167	0.3944		32.5167	0.380387
32.5333	0.388314		32.5333	0.369769
32.55	0.382836		32.55	0.359775
32.5667	0.377359		32.5667	0.350406
32.5833	0.371881		32.5833	0.341037
32.6	0.366403		32.6	0.331668
32.6167	0.360925		32.6167	0.322299
32.6333	0.355447		32.6333	0.313554
32.65	0.350578		32.65	0.304809
32.6667	0.345709		32.6667	0.296065
32.6833	0.34084		32.6833	0.28732
32.7	0.335362		32.7	0.2792
32.7167	0.331102		32.7167	0.271081
32.7333	0.326232		32.7333	0.262961
32.75	0.321972		32.75	0.254841
32.7667	0.317103		32.7667	0.247345
32.7833	0.312842		32.7833	0.23985
32.8	0.308582		32.8	0.232355
32.8167	0.304321		32.8167	0.225484
32.8333	0.300061		32.8333	0.218613
32.85	0.2958		32.85	0.212367
32.8667	0.292148		32.8667	0.205497
32.8833	0.288497		32.8833	0.19925
32.9	0.284236		32.9	0.193004
32.9167	0.280584		32.9167	0.187383
32.9333	0.276932		32.9333	0.181137
32.95	0.273889		32.95	0.175515
32.9667	0.270237		32.9667	0.169894
32.9833	0.266586		32.9833	0.164897
33	0.263542		33	0.159275
33.0167	0.25989		33.0167	0.154279
33.0333	0.256847		33.0333	0.149282
33.05	0.253804		33.05	0.144909
33.0667	0.250761		33.0667	0.139913
33.0833	0.247718		33.0833	0.13554
33.1	0.244674		33.1	0.131168
33.1167	0.241631		33.1167	0.126796
33.1333	0.238588		33.1333	0.122423
33.15	0.236153		33.15	0.118676
33.1667	0.23311		33.1667	0.114928
33.1833	0.230676		33.1833	0.111181
33.2	0.227632		33.2	0.107433
33.2167	0.225198		33.2167	0.10431
33.2333	0.222763		33.2333	0.101187
33.25	0.21972		33.25	0.0980637
33.2667	0.217285		33.2667	0.0949407
33.2833	0.214851		33.2833	0.0918176
33.3	0.212416		33.3	0.0886946
33.3167	0.209982		33.3167	0.0861961
33.3333	0.208156		33.3333	0.0830731
33.35	0.205721		33.35	0.0805746
33.3667	0.203287		33.3667	0.0780762
33.3833	0.201461		33.3833	0.0755778
33.4	0.199026		33.4	0.0737039
33.4167	0.1972		33.4167	0.0712055
33.4333	0.195374		33.4333	0.0693317
33.45	0.19294		33.45	0.0668332
33.4667	0.190505		33.4667	0.0649594
33.4833	0.188679		33.4833	0.0630856
33.5	0.186853		33.5	0.0612117
33.5167	0.185027		33.5167	0.0593379
33.5333	0.182593		33.5333	0.0574641
33.55	0.180767		33.55	0.0562149
33.5667	0.178941		33.5667	0.054341
33.5833	0.177115		33.5833	0.0530918
33.6	0.175289		33.6	0.051218
33.6167	0.174072		33.6167	0.0499688
33.6333	0.172246		33.6333	0.0487196
33.65	0.17042		33.65	0.0474703
33.6667	0.168594		33.6667	0.0462211
33.6833	0.166768		33.6833	0.0449719
33.7	0.165551		33.7	0.0437227
33.7167	0.163725		33.7167	0.0430981
33.7333	0.161899		33.7333	0.0418488
33.75	0.160682		33.75	0.0405996
33.7667	0.158856		33.7667	0.039975
33.7833	0.157638		33.7833	0.0387258
33.8	0.155813		33.8	0.0374766
33.8167	0.154595		33.8167	0.036852
33.8333	0.152769		33.8333	0.0362274
33.85	0.150943		33.85	0.0356027
33.8667	0.149726		33.8667	0.0349781
33.8833	0.148509		33.8833	0.0337289
33.9	0.147292		33.9	0.0331043
33.9167	0.145466		33.9167	0.0324797
33.9333	0.144248		33.9333	0.0318551
33.95	0.143031		33.95	0.0312305
33.9667	0.141205		33.9667	0.0306059
33.9833	0.139988		33.9833	0.0299813
34	0.138771		34	0.0293567
34.0167	0.137553		34.0167	0.028732
34.0333	0.135727		34.0333	0.028732
34.05	0.13451		34.05	0.0281074
34.0667	0.133293		34.0667	0.0274828
34.0833	0.132076		34.0833	0.0274828
34.1	0.130858		34.1	0.0268582
34.1167	0.129641		34.1167	0.0262336
34.1333	0.128424		34.1333	0.025609
34.15	0.127206		34.15	0.025609
34.1667	0.125989		34.1667	0.0249844
34.1833	0.124772		34.1833	0.0249844
34.2	0.123554		34.2	0.0243598
34.2167	0.122337		34.2167	0.0243598
34.2333	0.12112		34.2333	0.0243598
34.25	0.120511		34.25	0.0237352
34.2667	0.119294		34.2667	0.0231106
34.2833	0.118077		34.2833	0.0231106
34.3	0.116859		34.3	0.0231106
34.3167	0.115642		34.3167	0.0224859
34.3333	0.114425		34.3333	0.0224859
34.35	0.113816		34.35	0.0224859
34.3667	0.112599		34.3667	0.0218613
34.3833	0.111382		34.3833	0.0218613
34.4	0.110164		34.4	0.0212367
34.4167	0.109556		34.4167	0.0212367
34.4333	0.108338		34.4333	0.0212367
34.45	0.107121		34.45	0.0206121
34.4667	0.105904		34.4667	0.0206121
34.4833	0.105295		34.4833	0.0206121
34.5	0.104078		34.5	0.0199875
34.5167	0.103469		34.5167	0.0199875
34.5333	0.102252		34.5333	0.0193629
34.55	0.101643		34.55	0.0193629
34.5667	0.100426		34.5667	0.0193629
34.5833	0.0998174		34.5833	0.0193629
34.6	0.0986001		34.6	0.0193629
34.6167	0.0979915		34.6167	0.0187383
34.6333	0.0973828		34.6333	0.0187383
34.65	0.0961656		34.65	0.0187383
34.6667	0.0955569		34.6667	0.0187383
34.6833	0.0949483		34.6833	0.0187383
34.7	0.0943396		34.7	0.0187383
34.7167	0.0931223		34.7167	0.0187383
34.7333	0.0925137		34.7333	0.0187383
34.75	0.0919051		34.75	0.0187383
34.7667	0.0912964		34.7667	0.0187383
34.7833	0.0906878		34.7833	0.0181137
34.8	0.0900791		34.8	0.0181137
34.8167	0.0894705		34.8167	0.0181137
34.8333	0.0888618		34.8333	0.0181137
34.85	0.0876446		34.85	0.0181137
34.8667	0.0870359		34.8667	0.0181137
34.8833	0.0858186		34.8833	0.0181137
34.9	0.08521		34.9	0.0181137
34.9167	0.0846013		34.9167	0.0181137
34.9333	0.0833841		34.9333	0.0181137
34.95	0.0827754		34.95	0.0181137
34.9667	0.0815581		34.9667	0.0174891
34.9833	0.0809495		34.9833	0.0174891
35	0.0803408		35	0.0174891
35.0167	0.0791236		35.0167	0.0174891
35.0333	0.0785149		35.0333	0.0174891
35.05	0.0779063		35.05	0.0174891
35.0667	0.0772976		35.0667	0.0174891
35.0833	0.076689		35.0833	0.0174891
35.1	0.0760804		35.1	0.0174891
35.1167	0.0754717		35.1167	0.0174891
35.1333	0.0754717		35.1333	0.0174891
35.15	0.0748631		35.15	0.0174891
35.1667	0.0742544		35.1667	0.0174891
35.1833	0.0742544		35.1833	0.0174891
35.2	0.0736458		35.2	0.0168645
35.2167	0.0730371		35.2167	0.0168645
35.2333	0.0724285		35.2333	0.0168645
35.25	0.0718198		35.25	0.0168645
35.2667	0.0718198		35.2667	0.0168645
35.2833	0.0712112		35.2833	0.0162398
35.3	0.0706026		35.3	0.0162398
35.3167	0.0699939		35.3167	0.0162398
35.3333	0.0693853		35.3333	0.0162398
35.35	0.0687766		35.35	0.0162398
35.3667	0.068168		35.3667	0.0162398
35.3833	0.0675594		35.3833	0.0162398
35.4	0.0669507		35.4	0.0162398
35.4167	0.0663421		35.4167	0.0162398
35.4333	0.0657334		35.4333	0.0162398
35.45	0.0651248		35.45	0.0162398
35.4667	0.0645161		35.4667	0.0156152
35.4833	0.0639075		35.4833	0.0156152
35.5	0.0632988		35.5	0.0156152
35.5167	0.0632988		35.5167	0.0156152
35.5333	0.0626902		35.5333	0.0156152
35.55	0.0620816		35.55	0.0156152
35.5667	0.0620816		35.5667	0.0156152
35.5833	0.0614729		35.5833	0.0156152
35.6	0.0614729		35.6	0.0156152
35.6167	0.0614729		35.6167	0.0156152
35.6333	0.0608643		35.6333	0.0156152
35.65	0.0608643		35.65	0.0156152
35.6667	0.0608643		35.6667	0.0156152
35.6833	0.0602556		35.6833	0.0156152
35.7	0.0602556		35.7	0.0156152
35.7167	0.059647		35.7167	0.0156152
35.7333	0.059647		35.7333	0.0156152
35.75	0.059647		35.75	0.0156152
35.7667	0.059647		35.7667	0.0156152
35.7833	0.0590383		35.7833	0.0156152
35.8	0.0590383		35.8	0.0156152
35.8167	0.0584297		35.8167	0.0156152
35.8333	0.057821		35.8333	0.0156152
35.85	0.057821		35.85	0.0156152
35.8667	0.0572124		35.8667	0.0156152
35.8833	0.0572124		35.8833	0.0149906
35.9	0.0566038		35.9	0.0149906
35.9167	0.0566038		35.9167	0.0156152
35.9333	0.0566038		35.9333	0.0156152
35.95	0.0566038		35.95	0.0149906
35.9667	0.0566038		35.9667	0.0156152
35.9833	0.0566038		35.9833	0.0156152
36	0.0566038		36	0.0156152
36.0167	0.0566038		36.0167	0.0156152
36.0333	0.0566038		36.0333	0.0156152
36.05	0.0572124		36.05	0.0156152
36.0667	0.0572124		36.0667	0.0156152
36.0833	0.057821		36.0833	0.0156152
36.1	0.0584297		36.1	0.0156152
36.1167	0.059647		36.1167	0.0156152
36.1333	0.0602556		36.1333	0.0156152
36.15	0.0614729		36.15	0.0156152
36.1667	0.0620816		36.1667	0.0156152
36.1833	0.0632988		36.1833	0.0156152
36.2	0.0645161		36.2	0.0156152
36.2167	0.0657334		36.2167	0.0162398
36.2333	0.0669507		36.2333	0.0162398
36.25	0.068168		36.25	0.0162398
36.2667	0.0693853		36.2667	0.0162398
36.2833	0.0712112		36.2833	0.0162398
36.3	0.0718198		36.3	0.0168645
36.3167	0.0730371		36.3167	0.0168645
36.3333	0.0742544		36.3333	0.0168645
36.35	0.0754717		36.35	0.0168645
36.3667	0.0760804		36.3667	0.0168645
36.3833	0.076689		36.3833	0.0174891
36.4	0.0772976		36.4	0.0174891
36.4167	0.0779063		36.4167	0.0174891
36.4333	0.0779063		36.4333	0.0174891
36.45	0.0779063		36.45	0.0181137
36.4667	0.0779063		36.4667	0.0181137
36.4833	0.0772976		36.4833	0.0181137
36.5	0.076689		36.5	0.0187383
36.5167	0.0760804		36.5167	0.0187383
36.5333	0.0748631		36.5333	0.0193629
36.55	0.0742544		36.55	0.0193629
36.5667	0.0736458		36.5667	0.0193629
36.5833	0.0724285		36.5833	0.0199875
36.6	0.0712112		36.6	0.0199875
36.6167	0.0706026		36.6167	0.0206121
36.6333	0.0693853		36.6333	0.0206121
36.65	0.068168		36.65	0.0212367
36.6667	0.0675594		36.6667	0.0212367
36.6833	0.0663421		36.6833	0.0218613
36.7	0.0651248		36.7	0.0218613
36.7167	0.0645161		36.7167	0.0224859
36.7333	0.0639075		36.7333	0.0224859
36.75	0.0632988		36.75	0.0231106
36.7667	0.0626902		36.7667	0.0237352
36.7833	0.0626902		36.7833	0.0237352
36.8	0.0620816		36.8	0.0243598
36.8167	0.0620816		36.8167	0.0243598
36.8333	0.0620816		36.8333	0.0249844
36.85	0.0620816		36.85	0.025609
36.8667	0.0620816		36.8667	0.025609
36.8833	0.0626902		36.8833	0.0262336
36.9	0.0626902		36.9	0.0268582
36.9167	0.0632988		36.9167	0.0274828
36.9333	0.0639075		36.9333	0.0281074
36.95	0.0645161		36.95	0.028732
36.9667	0.0651248		36.9667	0.0293567
36.9833	0.0663421		36.9833	0.0299813
37	0.0669507		37	0.0306059
37.0167	0.068168		37.0167	0.0312305
37.0333	0.0687766		37.0333	0.0318551
37.05	0.0693853		37.05	0.0324797
37.0667	0.0706026		37.0667	0.0324797
37.0833	0.0712112		37.0833	0.0337289
37.1	0.0718198		37.1	0.0343535
37.1167	0.0724285		37.1167	0.0349781
37.1333	0.0730371		37.1333	0.0356027
37.15	0.0736458		37.15	0.0356027
37.1667	0.0742544		37.1667	0.0362274
37.1833	0.0742544		37.1833	0.0362274
37.2	0.0742544		37.2	0.0362274
37.2167	0.0742544		37.2167	0.0362274
37.2333	0.0730371		37.2333	0.036852
37.25	0.0724285		37.25	0.0362274
37.2667	0.0718198		37.2667	0.0362274
37.2833	0.0712112		37.2833	0.0356027
37.3	0.0706026		37.3	0.0356027
37.3167	0.0693853		37.3167	0.0349781
37.3333	0.068168		37.3333	0.0349781
37.35	0.0675594		37.35	0.0343535
37.3667	0.0657334		37.3667	0.0337289
37.3833	0.0645161		37.3833	0.0331043
37.4	0.0639075		37.4	0.0324797
37.4167	0.0626902		37.4167	0.0312305
37.4333	0.0608643		37.4333	0.0306059
37.45	0.059647		37.45	0.0299813
37.4667	0.0584297		37.4667	0.0293567
37.4833	0.057821		37.4833	0.028732
37.5	0.0566038		37.5	0.028732
37.5167	0.0553865		37.5167	0.0281074
37.5333	0.0547779		37.5333	0.0274828
37.55	0.0541692		37.55	0.0268582
37.5667	0.0535606		37.5667	0.0262336
37.5833	0.0529519		37.5833	0.0262336
37.6	0.0523433		37.6	0.025609
37.6167	0.0523433		37.6167	0.025609
37.6333	0.0523433		37.6333	0.025609
37.65	0.0523433		37.65	0.0249844
37.6667	0.0523433		37.6667	0.0243598
37.6833	0.0523433		37.6833	0.0243598
37.7	0.0523433		37.7	0.0243598
37.7167	0.0529519		37.7167	0.0243598
37.7333	0.0541692		37.7333	0.0237352
37.75	0.0547779		37.75	0.0237352
37.7667	0.0559951		37.7667	0.0237352
37.7833	0.0572124		37.7833	0.0237352
37.8	0.0584297		37.8	0.0237352
37.8167	0.059647		37.8167	0.0237352
37.8333	0.0614729		37.8333	0.0237352
37.85	0.0626902		37.85	0.0237352
37.8667	0.0651248		37.8667	0.0237352
37.8833	0.0675594		37.8833	0.0237352
37.9	0.0693853		37.9	0.0237352
37.9167	0.0724285		37.9167	0.0231106
37.9333	0.0748631		37.9333	0.0231106
37.95	0.0779063		37.95	0.0231106
37.9667	0.0809495		37.9667	0.0231106
37.9833	0.0839927		37.9833	0.0231106
38	0.0876446		38	0.0231106
38.0167	0.0912964		38.0167	0.0231106
38.0333	0.0955569		38.0333	0.0231106
38.05	0.0992088		38.05	0.0224859
38.0667	0.104078		38.0667	0.0224859
38.0833	0.108338		38.0833	0.0224859
38.1	0.113208		38.1	0.0224859
38.1167	0.118077		38.1167	0.0224859
38.1333	0.123554		38.1333	0.0224859
38.15	0.129032		38.15	0.0218613
38.1667	0.133901		38.1667	0.0218613
38.1833	0.139988		38.1833	0.0218613
38.2	0.145466		38.2	0.0218613
38.2167	0.150943		38.2167	0.0218613
38.2333	0.156421		38.2333	0.0218613
38.25	0.161899		38.25	0.0212367
38.2667	0.167377		38.2667	0.0212367
38.2833	0.172246		38.2833	0.0218613
38.3	0.177115		38.3	0.0218613
38.3167	0.181376		38.3167	0.0218613
38.3333	0.185027		38.3333	0.0212367
38.35	0.188071		38.35	0.0212367
38.3667	0.190505		38.3667	0.0212367
38.3833	0.19294		38.3833	0.0212367
38.4	0.194157		38.4	0.0212367
38.4167	0.195374		38.4167	0.0212367
38.4333	0.194766		38.4333	0.0212367
38.45	0.194157		38.45	0.0218613
38.4667	0.19294		38.4667	0.0218613
38.4833	0.191114		38.4833	0.0218613
38.5	0.189288		38.5	0.0218613
38.5167	0.186245		38.5167	0.0224859
38.5333	0.183201		38.5333	0.0224859
38.55	0.180767		38.55	0.0224859
38.5667	0.177115		38.5667	0.0224859
38.5833	0.174072		38.5833	0.0231106
38.6	0.17042		38.6	0.0231106
38.6167	0.167377		38.6167	0.0237352
38.6333	0.164334		38.6333	0.0237352
38.65	0.161899		38.65	0.0243598
38.6667	0.159464		38.6667	0.0243598
38.6833	0.157638		38.6833	0.0249844
38.7	0.156421		38.7	0.025609
38.7167	0.155204		38.7167	0.0268582
38.7333	0.154595		38.7333	0.0274828
38.75	0.154595		38.75	0.0281074
38.7667	0.154595		38.7667	0.028732
38.7833	0.155204		38.7833	0.0299813
38.8	0.156421		38.8	0.0306059
38.8167	0.157638		38.8167	0.0318551
38.8333	0.159464		38.8333	0.0331043
38.85	0.161899		38.85	0.0343535
38.8667	0.164942		38.8667	0.0349781
38.8833	0.167985		38.8833	0.0362274
38.9	0.171029		38.9	0.0374766
38.9167	0.174072		38.9167	0.0387258
38.9333	0.177724		38.9333	0.039975
38.95	0.181984		38.95	0.0418488
38.9667	0.186245		38.9667	0.0430981
38.9833	0.189897		38.9833	0.0449719
39	0.194157		39	0.0468457
39.0167	0.197809		39.0167	0.0480949
39.0333	0.202069		39.0333	0.0493442
39.05	0.205113		39.05	0.051218
39.0667	0.208764		39.0667	0.0524672
39.0833	0.211199		39.0833	0.0537164
39.1	0.213634		39.1	0.0549657
39.1167	0.215459		39.1167	0.0562149
39.1333	0.217285		39.1333	0.0568395
39.15	0.217894		39.15	0.0574641
39.1667	0.218503		39.1667	0.0574641
39.1833	0.217285		39.1833	0.0580887
39.2	0.216068		39.2	0.0580887
39.2167	0.214242		39.2167	0.0580887
39.2333	0.211808		39.2333	0.0580887
39.25	0.208764		39.25	0.0574641
39.2667	0.205113		39.2667	0.0568395
39.2833	0.200852		39.2833	0.0555903
39.3	0.195983		39.3	0.054341
39.3167	0.191114		39.3167	0.0530918
39.3333	0.186245		39.3333	0.0518426
39.35	0.180767		39.35	0.0505934
39.3667	0.175289		39.3667	0.0493442
39.3833	0.169811		39.3833	0.0474703
39.4	0.164334		39.4	0.0462211
39.4167	0.158856		39.4167	0.0443473
39.4333	0.153378		39.4333	0.0430981
39.45	0.1479		39.45	0.0418488
39.4667	0.143031		39.4667	0.0405996
39.4833	0.138771		39.4833	0.0393504
39.5	0.13451		39.5	0.0381012
39.5167	0.13025		39.5167	0.036852
39.5333	0.125989		39.5333	0.0362274
39.55	0.122946		39.55	0.0349781
39.5667	0.119294		39.5667	0.0349781
39.5833	0.116251		39.5833	0.0343535
39.6	0.113816		39.6	0.0337289
39.6167	0.11199		39.6167	0.0331043
39.6333	0.109556		39.6333	0.0331043
39.65	0.10773		39.65	0.0331043
39.6667	0.105904		39.6667	0.0331043
39.6833	0.104687		39.6833	0.0324797
39.7	0.103469		39.7	0.0331043
39.7167	0.102252		39.7167	0.0331043
39.7333	0.101643		39.7333	0.0331043
39.75	0.101035		39.75	0.0331043
39.7667	0.100426		39.7667	0.0337289
39.7833	0.0998174		39.7833	0.0343535
39.8	0.0998174		39.8	0.0343535
39.8167	0.0992088		39.8167	0.0349781
39.8333	0.0986001		39.8333	0.0356027
39.85	0.0986001		39.85	0.0356027
39.8667	0.0979915		39.8667	0.0362274
39.8833	0.0973828		39.8833	0.0362274
39.9	0.0967742		39.9	0.036852
39.9167	0.0961656		39.9167	0.036852
39.9333	0.0955569		39.9333	0.0374766
39.95	0.0949483		39.95	0.0374766
39.9667	0.093731		39.9667	0.0374766
39.9833	0.0925137		39.9833	0.0374766
40	0.0912964		40	0.0374766
