# Supplementary material for: Artificial intelligence driven design of catalysts and materials for ring opening polymerization using a domain-specific language
Source: Nat Commun. 2023 Jun 21;14:3686. doi: 10.1038/s41467-023-39396-3 (PMC10284867; doi:10.1038/s41467-023-39396-3)
Supplement: Supplementary file 3 — Source Data [file 41467_2023_39396_MOESM3_ESM.zip › figure_7.csv]

target_Dp	time_point	time_point_unit	conversion	dispersity	catalyst
51.95	900.0	s	99	1.31	TBD
500.26	21600.0	s	99	1.31	TBD
103.9	3600.0	s	99	1.32	TBD
250.13	21600.0	s	99	1.32	TBD
50.0	300.0	s	98	1.08	TBD
50.0	3600.0	s	98	1.31	TBD
50.0	3600.0	s	96	1.76	TBD
50.0	300.0	s	95	2.52	TBD
200.53	1860.0	s	77	1.12	TBD
499.6	60.0	s	95	1.11	TBD
50.11	900.0	s	90	1.12	TBD
25.06	720.0	s	90	1.06	TBD
99.99	30.0	s	99	1.17	TBD
85.01	15.0	s	85	1.05	TBD
100.3	1860.0	s	91	1.09	TBD
100.24	28800.0	s	72	1.16	TBD
119.9	57600.0	s	95	1.09	TBD
62.99	720.0	s	50	1.05	TBD
50.11	18000.0	s	76	1.1	TBD
50.14	900.0	s	88	1.05	TBD
50.01	900.0	s	55	1.04	TBD
50.0	10800.0	s	50	1.03	TBD
93.68	25.0	s	99	1.06	TBD
50.08	10800.0	s	60	1.11	TBD
99.97	20.0	s	99	1.19	TBD
200.41	28800.0	s	52	1.16	TBD
40.1	900.0	s	99	1.17	TBD
73.67	15.0	s	99	1.21	TBD
86.72	25.0	s	95	1.07	TBD
50.11	25200.0	s	70	1.1	TBD
33.45	7200.0	s	75	1.41	TBD
16.72	7200.0	s	99	1.83	TBD
16.73	7200.0	s	71	1.33	TBD
16.73	7200.0	s	96	2.09	TBD
33.45	7200.0	s	56	1.41	TBD
33.46	7200.0	s	67	1.28	TBD
16.74	7200.0	s	69	1.19	TBD
16.72	180.0	s	95	1.24	TBD
16.73	180.0	s	94	1.19	TBD
16.73	7200.0	s	87	1.21	TBD
200.41	28000.0	s	52	1.16	TBD
100.29	57600.0	s	95	1.09	TBD
100.01	15.0	s	85	1.05	TBD
50.01	900.0	s	55	1.04	TBD
50.0	10800.0	s	50	1.03	TBD
50.11	10800.0	s	60	1.11	TBD
200.53	1800.0	s	77	1.12	TBD
100.22	30.0	s	99	1.17	TBD
99.74	720.0	s	50	1.05	TBD
116.41	15.0	s	99	1.21	TBD
99.97	20.0	s	99	1.19	TBD
25.06	720.0	s	90	1.06	TBD
100.24	28000.0	s	72	1.16	TBD
100.24	25200.0	s	70	1.1	TBD
99.43	259600.0	s	0		TBD
50.11	18000.0	s	76	1.1	TBD
50.14	900.0	s	90	1.12	TBD
100.3	1800.0	s	91	1.09	TBD
100.01	25.0	s	99	1.06	TBD
499.6	60.0	s	95	1.11	TBD
43.55	15.0	s	95	1.07	TBD
50.14	900.0	s	88	1.05	TBD
50.14	900.0	s	99	1.17	TBD
110.49	3600.0	s	94	1.35	DBU
51.95	28800.0	s	99	1.04	DBU
99.99	30.0	s	99	1.6	DBU
100.39	7200.0	s	98	1.17	DBU
16.73	28800.0	s	65	1.19	DBU
17.1	7200.0	s	20	1.11	DBU
17.1	7200.0	s	81	1.11	DBU
16.73	7200.0	s	5	1.08	DBU
16.72	7200.0	s	97	1.09	DBU
50.19	7200.0	s	99	1.23	DBU
50.19	7200.0	s	99	1.16	DBU
33.45	7200.0	s	99	1.12	DBU
16.73	7200.0	s	98	1.13	DBU
16.73	7200.0	s	19	1.23	DBU
17.1	7200.0	s	82	1.29	DBU
17.1	7200.0	s	95	1.29	DBU
16.73	7200.0	s	78	1.09	DBU
16.73	7200.0	s	97	1.12	DBU
100.37	7200.0	s	94	1.17	DBU
17.1	7200.0	s	96	1.14	DBU
17.1	7200.0	s	95	1.14	DBU
19.95	7200.0	s	92	1.14	DBU
50.17	7200.0	s	90	1.12	DBU
16.73	7200.0	s	82	1.15	DBU
50.17	7200.0	s	88	1.12	DBU
201.18	7200.0	s	94	1.18	DBU
8.38	7200.0	s	86	1.07	DBU
16.72	7200.0	s	96	1.14	DBU
100.35	7200.0	s	97	1.25	DBU
50.19	7200.0	s	70	1.12	DBU
16.73	86400.0	s	57	1.21	DBU
2.01	172800.0	s	48	1.21	DBU
17.1	7200.0	s	99	1.27	DBU
17.1	7200.0	s	97	1.27	DBU
17.1	7200.0	s	14	1.08	DBU
17.1	7200.0	s	99	1.08	DBU
50.17	7200.0	s	95	1.13	DBU
99.97	3600.0	s	99	1.05	DBU
499.6	7200.0	s	98	1.08	DBU
100.3	259600.0	s	0		DBU
40.0	14400.0	s	100	1.17	DBU
40.0	14400.0	s	100	1.17	DBU
40.0	14400.0	s	97	1.17	DBU
40.0	14400.0	s	97	1.17	DBU
40.0	7200.0	s	88	1.14	DBU
40.0	7200.0	s	90	1.2	DBU
40.0	14400.0	s	97	1.16	DBU
40.0	14400.0	s	97	1.16	DBU
40.0	7200.0	s	85	1.15	DBU
40.0	7200.0	s	85	1.15	DBU
40.0	14400.0	s	100	1.14	DBU
40.0	14400.0	s	100	1.14	DBU
19.8	300.0	s	92	1.2	DBU
19.8	180.0	s	79	1.17	DBU
19.79	270.0	s	96	1.46	DBU
19.79	180.0	s	89	1.16	DBU
19.8	180.0	s	94	1.21	DBU
19.79	180.0	s	97	1.18	DBU
20.84	900.0	s	95	1.2	DBU
20.88	900.0	s	99	1.15	DBU
20.8	900.0	s	92	1.22	DBU
22.37	900.0	s	96	1.33	DBU
20.64	900.0	s	100	1.18	DBU
20.46	900.0	s	93	1.24	DBU
51.95	10800.0	s	99	1.28	MTBD
99.97	1800.0	s	92	1.05	MTBD
499.6	1800.0	s	99	1.1	MTBD
99.43	259600.0	s	0		MTBD
100.24	259600.0	s	0		MTBD
100.3	259600.0	s	0		MTBD
99.97	1800.0	s	92	1.05	MTBD
60.0	240.0	s	100	1.15	5b
60.0	1920.0	s	60	1.06	5c
60.0	11400.0	s	84	1.06	5d
50.0	1800.0	s	99	1.24	DBU
60.0	2700.0	s	100	1.34	5c
60.0	180.0	s	100	1.21	5b
