# Supplementary material for: Artificial intelligence driven design of catalysts and materials for ring opening polymerization using a domain-specific language
Source: Nat Commun. 2023 Jun 21;14:3686. doi: 10.1038/s41467-023-39396-3 (PMC10284867; doi:10.1038/s41467-023-39396-3)
Supplement: Supplementary file 3 — Source Data [file 41467_2023_39396_MOESM3_ESM.zip › figure_3b_data.json]

{
  "name": "Continuous-flow reactor (Fig. 3b)",
  "labels": [
    "Quench syringe",
    "Quench pump",
    "Catalyst syringe",
    "Catalyst pump",
    "Monomer syringe",
    "Monomer pump",
    "Mixer (A)",
    "Tubing (A)",
    "Mixer (B)",
    "Tubing (B)",
    "Collection"
  ],
  "values": [
    2.5,
    2.5,
    5,
    5,
    5,
    5,
    10,
    10,
    12.5,
    12.5
  ],
  "sources": [
    0,
    1,
    2,
    3,
    4,
    5,
    6,
    7,
    8,
    9
  ],
  "targets": [
    1,
    8,
    3,
    6,
    5,
    6,
    7,
    8,
    9,
    10
  ]
}
