# Supplementary material for: Artificial intelligence driven design of catalysts and materials for ring opening polymerization using a domain-specific language
Source: Nat Commun. 2023 Jun 21;14:3686. doi: 10.1038/s41467-023-39396-3 (PMC10284867; doi:10.1038/s41467-023-39396-3)
Supplement: Supplementary file 3 — Source Data [file 41467_2023_39396_MOESM3_ESM.zip › figure_9a_data.json]

{
  "name": "TMC-Propargyl (6d)",
  "labels": [
    "PyreneBuOH",
    "TMC-50",
    "TMCPropargyl-25",
    "TMC-25"
  ],
  "values": [
    1,
    2,
    1,
    1,
    1,
    1,
    1
  ],
  "sources": [
    0,
    0,
    1,
    2,
    0,
    3,
    2
  ],
  "targets": [
    1,
    2,
    2,
    1,
    3,
    2,
    3
  ]
}
