# Supplementary material for: Artificial intelligence driven design of catalysts and materials for ring opening polymerization using a domain-specific language
Source: Nat Commun. 2023 Jun 21;14:3686. doi: 10.1038/s41467-023-39396-3 (PMC10284867; doi:10.1038/s41467-023-39396-3)
Supplement: Supplementary file 3 — Source Data [file 41467_2023_39396_MOESM3_ESM.zip › figure_9b_data.json]

{
  "name": "TMC (6c)",
  "labels": [
    "PyreneBuOH",
    "TMC-100",
    "TMC-0",
    "TMCEt-100",
    "TMC-75",
    "PEO-200",
    "TMC-25",
    "HO",
    "BnOH",
    "MeO",
    "PEO-150",
    "TMC-50",
    "TMC-500",
    "tBuPhiPrNO",
    "Styrene-100",
    "4BnOH",
    "pentanolCN",
    "TMC-150",
    "2VP-100",
    "PhCSS",
    "DMA-75",
    "MMA-50",
    "TMC-250",
    "TMCiPPGlacC6-25",
    "TMCiPPGlacC6-50",
    "TMCiPPGlucC4-50",
    "TMCiPPManC1-50",
    "TMCiPPGlucC4-25",
    "TMCiPPManC1-25",
    "TMCEtNHCOChol-25",
    "TMCDiEtGlyc-25",
    "TMCPropargyl-25",
    "TMCPrCl-25",
    "TMCPFPent-25",
    "TMC",
    "PhDOA-25",
    "Llac-50",
    "CL-50",
    "CL-25",
    "Llac-25"
  ],
  "values": [
    4,
    3,
    1,
    1,
    1,
    1,
    1,
    15,
    5,
    2,
    1,
    1,
    1,
    1,
    2,
    1,
    1,
    1,
    1,
    1,
    1,
    1,
    1,
    5,
    1,
    2,
    1,
    1,
    1,
    2,
    2,
    3,
    2,
    1,
    1,
    1,
    1,
    1,
    1,
    1,
    10,
    2,
    6,
    9,
    5,
    2,
    1,
    1,
    2,
    1,
    1,
    1,
    1,
    1,
    1,
    2,
    1,
    1,
    2,
    1,
    1,
    1,
    1,
    1,
    1,
    11,
    1,
    1,
    1,
    1,
    1,
    1,
    1,
    1,
    1,
    3,
    1,
    2,
    1,
    1
  ],
  "sources": [
    0,
    0,
    0,
    3,
    5,
    7,
    7,
    8,
    9,
    10,
    8,
    13,
    15,
    14,
    16,
    16,
    18,
    13,
    15,
    20,
    8,
    16,
    21,
    8,
    8,
    4,
    4,
    4,
    4,
    4,
    4,
    10,
    10,
    29,
    4,
    10,
    29,
    6,
    29,
    11,
    9,
    9,
    9,
    0,
    0,
    0,
    6,
    30,
    0,
    11,
    31,
    11,
    30,
    6,
    31,
    0,
    11,
    32,
    0,
    11,
    33,
    6,
    32,
    6,
    33,
    8,
    8,
    34,
    8,
    35,
    6,
    11,
    9,
    37,
    9,
    38,
    6,
    8,
    8,
    9
  ],
  "targets": [
    1,
    2,
    3,
    4,
    6,
    6,
    5,
    4,
    10,
    11,
    12,
    14,
    4,
    15,
    17,
    18,
    19,
    20,
    11,
    15,
    17,
    21,
    19,
    11,
    22,
    23,
    24,
    25,
    26,
    27,
    28,
    29,
    4,
    4,
    29,
    6,
    6,
    29,
    11,
    29,
    6,
    1,
    11,
    11,
    6,
    30,
    30,
    6,
    31,
    31,
    11,
    30,
    11,
    31,
    6,
    32,
    32,
    11,
    33,
    33,
    11,
    32,
    6,
    33,
    6,
    6,
    34,
    34,
    35,
    6,
    35,
    36,
    37,
    6,
    38,
    6,
    39,
    38,
    2,
    2
  ]
}
